# Supplementary material for: Genomic and evolutionary features of two AHPND positive Vibrio parahaemolyticus strains isolated from shrimp (Penaeus monodon) of south-west Bangladesh
Source: BMC Microbiol. 2019 Dec 3;19:270. doi: 10.1186/s12866-019-1655-8 (PMC6889531; doi:10.1186/s12866-019-1655-8)
Supplement: Supplementary file 1 — Additional file 1. Matrix representation of ANI values of strains MSR16 and MSR17 compared to other AHPND positive V. parahaemolyticus strains. [file 12866_2019_1655_MOESM1_ESM.xlsx]

## Sheet: Supplementary_table_2
Additional file 1: Matrix representation of ANI values of strains MSR16 and MSR17 compared to other AHPND positive strains.
	GCF_002880225.1_ASM288022v1_genomic	MSR16	GCF_002880335.1_ASM288033v1_genomic	GCF_002880495.1_ASM288049v1_genomic	GCF_003186355.1_ASM318635v1_genomic	GCF_002880455.1_ASM288045v1_genomic	GCF_002880035.1_ASM288003v1_genomic	GCF_002859065.1_ASM285906v1_genomic	GCF_002880315.1_ASM288031v1_genomic	GCF_000591535.1_ASM59153v1_genomic	GCF_002880085.1_ASM288008v1_genomic	GCF_000591515.1_ASM59151v1_genomic	GCF_002880575.1_ASM288057v1_genomic	GCF_002880555.1_ASM288055v1_genomic	GCF_002880475.1_ASM288047v1_genomic	GCF_002880275.1_ASM288027v1_genomic	GCF_002880435.1_ASM288043v1_genomic	GCF_000523375.1_M0605_genomic	GCF_002880195.1_ASM288019v1_genomic	GCF_002880135.1_ASM288013v1_genomic	GCF_002880375.1_ASM288037v1_genomic	GCF_002880215.1_ASM288021v1_genomic	GCF_002880155.1_ASM288015v1_genomic	GCF_002880015.1_ASM288001v1_genomic	GCF_002114585.1_ASM211458v1_genomic	GCF_000732985.1_ASM73298v1_genomic	GCF_002880255.1_ASM288025v1_genomic	GCF_002880535.1_ASM288053v1_genomic	GCF_002887545.1_ASM288754v1_genomic	GCF_002114605.1_ASM211460v1_genomic	GCF_000736335.1_ASM73633v1_genomic	GCF_000736345.1_ASM73634v1_genomic	GCF_002880505.1_ASM288050v1_genomic	GCF_000591495.1_ASM59149v1_genomic	GCF_002880295.1_ASM288029v1_genomic	MSR17	GCF_002880355.1_ASM288035v1_genomic	GCF_002114595.1_ASM211459v1_genomic	GCF_000591455.1_ASM59145v1_genomic	GCF_000591555.1_ASM59155v1_genomic	GCF_000736325.1_ASM73632v1_genomic	GCF_002880385.1_ASM288038v1_genomic	GCF_002144645.1_ASM214464v1_genomic	GCF_000732995.1_ASM73299v1_genomic	GCF_002880025.1_ASM288002v1_genomic	GCF_002880075.1_ASM288007v1_genomic	GCF_000736315.1_ASM73631v1_genomic	GCF_002880175.1_ASM288017v1_genomic	GCF_002880595.1_ASM288059v1_genomic
GCF_002880225.1_ASM288022v1_genomic	1	0.985613	0.985078	0.985128	0.98523	0.985097	0.985078	0.985336	0.985146	0.867539	0.985178	0.983722	0.999959	0.98511	0.985079	0.999945	0.985066	0.984181	0.98518	0.999916	0.985117	0.985014	0.985096	0.985057	0.985296	0.984229	0.999916	0.985115	0.985751	0.98462	0.999606	0.985007	0.985167	0.985532	0.985061	0.985138	0.985087	0.985776	0.984743	0.985481	0.98479	0.985064	0.984881	0.984662	0.999928	0.999917	0.999684	0.999888	0.985019
MSR16	0.985613	1	0.985013	0.984989	0.985149	0.985025	0.98501	0.985426	0.985029	0.867578	0.984968	0.984198	0.985588	0.98512	0.985167	0.985617	0.985202	0.984353	0.985015	0.985572	0.985014	0.984977	0.984969	0.984932	0.985706	0.984535	0.985594	0.985026	0.984702	0.984906	0.985512	0.984707	0.985369	0.9853	0.985002	0.984924	0.984983	0.985721	0.985213	0.985572	0.985232	0.985011	0.984957	0.984917	0.985614	0.985575	0.985532	0.985584	0.985046
GCF_002880335.1_ASM288033v1_genomic	0.985078	0.985013	1	0.99987	0.984794	0.999862	0.999895	0.98536	0.999907	0.867385	0.999849	0.984053	0.985051	0.985301	0.98518	0.985117	0.985224	0.983749	0.999878	0.985127	0.999894	0.99986	0.999873	0.999833	0.98515	0.983477	0.985064	0.999859	0.985187	0.984931	0.985032	0.985048	0.985482	0.98498	0.999885	0.984537	0.999923	0.985272	0.984569	0.98571	0.984593	0.999872	0.985193	0.984405	0.985136	0.985094	0.985115	0.985102	0.98517
GCF_002880495.1_ASM288049v1_genomic	0.985128	0.984989	0.99987	1	0.984871	0.999921	0.999929	0.985364	0.999896	0.867379	0.999906	0.98404	0.985018	0.98531	0.9851	0.985087	0.985118	0.983678	0.999876	0.985096	0.999906	0.999884	0.999866	0.999838	0.985108	0.983453	0.985085	0.999897	0.985164	0.984928	0.985108	0.98501	0.98557	0.985064	0.999867	0.984526	0.999842	0.985249	0.984533	0.98573	0.984637	0.999907	0.985162	0.984485	0.985094	0.985125	0.9852	0.985061	0.985197
GCF_003186355.1_ASM318635v1_genomic	0.98523	0.985149	0.984794	0.984871	1	0.984923	0.984859	0.985232	0.984848	0.867837	0.984864	0.983741	0.985231	0.984761	0.984988	0.985226	0.985062	0.984333	0.984828	0.985194	0.984926	0.984863	0.984834	0.984786	0.985519	0.983922	0.985163	0.984882	0.985358	0.984793	0.985232	0.984998	0.985291	0.98511	0.984876	0.984879	0.984894	0.985568	0.984687	0.985375	0.98476	0.984821	0.984833	0.98482	0.985236	0.985171	0.985266	0.985168	0.984571
GCF_002880455.1_ASM288045v1_genomic	0.985097	0.985025	0.999862	0.999921	0.984923	1	0.999919	0.985394	0.999897	0.867421	0.99984	0.984033	0.985038	0.985355	0.985101	0.985032	0.985102	0.98369	0.999886	0.985089	0.999907	0.999833	0.999933	0.999904	0.985124	0.983412	0.985026	0.999895	0.9852	0.984889	0.985086	0.984984	0.985483	0.985051	0.999937	0.98451	0.999908	0.98528	0.984571	0.985688	0.984554	0.999907	0.985177	0.984519	0.985144	0.98516	0.985155	0.985066	0.985166
GCF_002880035.1_ASM288003v1_genomic	0.985078	0.98501	0.999895	0.999929	0.984859	0.999919	1	0.985404	0.999956	0.867397	0.999902	0.984009	0.985015	0.985304	0.985142	0.985044	0.985184	0.983697	0.999926	0.985101	0.999929	0.999888	0.999931	0.999867	0.985125	0.983452	0.985101	0.999938	0.985162	0.984957	0.985105	0.98506	0.985518	0.984986	0.999936	0.984514	0.99994	0.985262	0.984595	0.985687	0.984595	0.999951	0.985179	0.984431	0.985082	0.985111	0.985149	0.98504	0.985158
GCF_002859065.1_ASM285906v1_genomic	0.985336	0.985426	0.98536	0.985364	0.985232	0.985394	0.985404	1	0.985496	0.868056	0.985357	0.984167	0.98541	0.985545	0.985059	0.985391	0.984979	0.984558	0.985466	0.985365	0.985382	0.985483	0.985478	0.985472	0.985737	0.984805	0.985392	0.985445	0.985489	0.984944	0.985404	0.985431	0.985403	0.985533	0.985516	0.985459	0.985499	0.985776	0.984868	0.985871	0.984976	0.985482	0.985375	0.985874	0.985418	0.985369	0.985402	0.985426	0.985461
GCF_002880315.1_ASM288031v1_genomic	0.985146	0.985029	0.999907	0.999896	0.984848	0.999897	0.999956	0.985496	1	0.86739	0.99987	0.984062	0.985128	0.985326	0.985207	0.985088	0.985169	0.983673	0.999939	0.985164	0.999939	0.999869	0.999883	0.999826	0.985126	0.983474	0.985119	0.999955	0.985214	0.984899	0.985153	0.985057	0.985477	0.985122	0.999909	0.98457	0.999878	0.985275	0.984622	0.985706	0.984679	0.999963	0.98519	0.984547	0.985196	0.985181	0.985226	0.985147	0.985228
GCF_000591535.1_ASM59153v1_genomic	0.867539	0.867578	0.867385	0.867379	0.867837	0.867421	0.867397	0.868056	0.86739	1	0.867368	0.868568	0.867517	0.868256	0.867973	0.867491	0.867965	0.867949	0.867377	0.867504	0.867422	0.867328	0.867338	0.867312	0.868014	0.867586	0.867517	0.867362	0.8674	0.868789	0.867517	0.867506	0.868773	0.867505	0.86734	0.868059	0.867329	0.868063	0.867949	0.867658	0.867949	0.867338	0.868628	0.867803	0.867537	0.867532	0.867518	0.867529	0.868396
GCF_002880085.1_ASM288008v1_genomic	0.985178	0.984968	0.999849	0.999906	0.984864	0.99984	0.999902	0.985357	0.99987	0.867368	1	0.984021	0.985075	0.985253	0.985129	0.985137	0.985152	0.983696	0.99988	0.985176	0.999891	0.999774	0.999888	0.99982	0.985125	0.98347	0.985119	0.999862	0.985142	0.98494	0.985139	0.985024	0.985556	0.98509	0.999837	0.984516	0.99984	0.985294	0.984552	0.985734	0.984606	0.99988	0.985146	0.984527	0.985191	0.985182	0.985218	0.9851	0.985168
GCF_000591515.1_ASM59151v1_genomic	0.983722	0.984198	0.984053	0.98404	0.983741	0.984033	0.984009	0.984167	0.984062	0.868568	0.984021	1	0.983774	0.983888	0.983653	0.983727	0.983666	0.983234	0.984026	0.983753	0.984109	0.984022	0.984029	0.984003	0.984279	0.983747	0.983744	0.984045	0.98392	0.983714	0.983737	0.983854	0.983992	0.983695	0.984041	0.983874	0.98405	0.984291	0.983512	0.98428	0.983527	0.984068	0.984043	0.983815	0.983792	0.983713	0.983783	0.983776	0.983851
GCF_002880575.1_ASM288057v1_genomic	0.999959	0.985588	0.985051	0.985018	0.985231	0.985038	0.985015	0.98541	0.985128	0.867517	0.985075	0.983774	1	0.9852	0.985076	0.999931	0.985054	0.984156	0.985173	0.99992	0.985149	0.985012	0.985065	0.985091	0.985294	0.984266	0.999912	0.98514	0.985753	0.984639	0.999635	0.985	0.985215	0.985532	0.985061	0.985157	0.985101	0.985781	0.98473	0.985455	0.984742	0.985116	0.98491	0.984652	0.99995	0.999915	0.999737	0.999958	0.985123
GCF_002880555.1_ASM288055v1_genomic	0.98511	0.98512	0.985301	0.98531	0.984761	0.985355	0.985304	0.985545	0.985326	0.868256	0.985253	0.983888	0.9852	1	0.984934	0.984971	0.984973	0.983881	0.985279	0.985111	0.985306	0.985276	0.985288	0.985284	0.985168	0.984261	0.985098	0.985295	0.984778	0.984633	0.985052	0.984726	0.985227	0.985008	0.985291	0.984478	0.985326	0.985347	0.984526	0.985467	0.984582	0.985281	0.98499	0.984703	0.985166	0.985118	0.985048	0.985031	0.999953
GCF_002880475.1_ASM288047v1_genomic	0.985079	0.985167	0.98518	0.9851	0.984988	0.985101	0.985142	0.985059	0.985207	0.867973	0.985129	0.983653	0.985076	0.984934	1	0.985045	0.999919	0.984192	0.985133	0.985013	0.985189	0.985097	0.985073	0.985056	0.985351	0.984507	0.985016	0.985151	0.985063	0.984697	0.985086	0.984908	0.984877	0.985194	0.985107	0.984773	0.985087	0.985359	0.984505	0.985296	0.984584	0.985145	0.984904	0.985227	0.985055	0.985085	0.985002	0.985025	0.984798
GCF_002880275.1_ASM288027v1_genomic	0.999945	0.985617	0.985117	0.985087	0.985226	0.985032	0.985044	0.985391	0.985088	0.867491	0.985137	0.983727	0.999931	0.984971	0.985045	1	0.985009	0.98427	0.985157	0.999889	0.985122	0.985035	0.985071	0.985072	0.985366	0.984082	0.999897	0.985106	0.985729	0.984606	0.999702	0.985007	0.985154	0.985526	0.985038	0.985125	0.985098	0.985745	0.984714	0.985491	0.984769	0.985075	0.984907	0.984567	0.99991	0.999858	0.99967	0.999837	0.984934
GCF_002880435.1_ASM288043v1_genomic	0.985066	0.985202	0.985224	0.985118	0.985062	0.985102	0.985184	0.984979	0.985169	0.867965	0.985152	0.983666	0.985054	0.984973	0.999919	0.985009	1	0.984177	0.985169	0.984924	0.985189	0.985034	0.985056	0.985003	0.985359	0.984492	0.98498	0.985172	0.985056	0.984663	0.985044	0.984952	0.984852	0.985162	0.985069	0.98475	0.985076	0.985364	0.984574	0.98526	0.984623	0.985157	0.984913	0.98517	0.985038	0.985054	0.985005	0.985006	0.984934
GCF_000523375.1_M0605_genomic	0.984181	0.984353	0.983749	0.983678	0.984333	0.98369	0.983697	0.984558	0.983673	0.867949	0.983696	0.983234	0.984156	0.983881	0.984192	0.98427	0.984177	1	0.983695	0.98427	0.983708	0.983648	0.983675	0.983639	0.984696	0.984164	0.984269	0.98369	0.984009	0.984526	0.984097	0.983664	0.984528	0.984242	0.98364	0.985379	0.983708	0.984889	0.983909	0.984566	0.98372	0.983687	0.984309	0.983915	0.98431	0.984281	0.984077	0.984241	0.983834
GCF_002880195.1_ASM288019v1_genomic	0.98518	0.985015	0.999878	0.999876	0.984828	0.999886	0.999926	0.985466	0.999939	0.867377	0.99988	0.984026	0.985173	0.985279	0.985133	0.985157	0.985169	0.983695	1	0.985152	0.999895	0.999858	0.999865	0.999804	0.985113	0.983485	0.985102	0.999938	0.98515	0.984896	0.985139	0.985037	0.985493	0.984999	0.999881	0.984517	0.999856	0.985291	0.984587	0.985675	0.98457	0.999944	0.985139	0.984585	0.985154	0.98517	0.985179	0.985091	0.985172
GCF_002880135.1_ASM288013v1_genomic	0.999916	0.985572	0.985127	0.985096	0.985194	0.985089	0.985101	0.985365	0.985164	0.867504	0.985176	0.983753	0.99992	0.985111	0.985013	0.999889	0.984924	0.98427	0.985152	1	0.985155	0.985056	0.985075	0.985093	0.985259	0.98416	0.999901	0.98516	0.985709	0.984605	0.999599	0.984991	0.985209	0.98549	0.985115	0.985105	0.985127	0.985746	0.984682	0.985456	0.984736	0.985136	0.984879	0.984626	0.999905	0.999863	0.99968	0.999864	0.985041
GCF_002880375.1_ASM288037v1_genomic	0.985117	0.985014	0.999894	0.999906	0.984926	0.999907	0.999929	0.985382	0.999939	0.867422	0.999891	0.984109	0.985149	0.985306	0.985189	0.985122	0.985189	0.983708	0.999895	0.985155	1	0.999868	0.999897	0.999839	0.985157	0.983501	0.98511	0.999945	0.985198	0.984956	0.985155	0.985077	0.985522	0.985055	0.999892	0.984541	0.999874	0.985277	0.984633	0.985752	0.984589	0.999943	0.985181	0.984637	0.985104	0.985097	0.985238	0.985093	0.985251
GCF_002880215.1_ASM288021v1_genomic	0.985014	0.984977	0.99986	0.999884	0.984863	0.999833	0.999888	0.985483	0.999869	0.867328	0.999774	0.984022	0.985012	0.985276	0.985097	0.985035	0.985034	0.983648	0.999858	0.985056	0.999868	1	0.999818	0.99979	0.985117	0.983461	0.984977	0.999858	0.985121	0.984907	0.985058	0.98497	0.985515	0.984997	0.999825	0.984456	0.999828	0.985264	0.984607	0.985663	0.984576	0.999842	0.985144	0.984523	0.985053	0.985089	0.985125	0.984915	0.985115
GCF_002880155.1_ASM288015v1_genomic	0.985096	0.984969	0.999873	0.999866	0.984834	0.999933	0.999931	0.985478	0.999883	0.867338	0.999888	0.984029	0.985065	0.985288	0.985073	0.985071	0.985056	0.983675	0.999865	0.985075	0.999897	0.999818	1	0.999872	0.985056	0.983447	0.985017	0.999881	0.985175	0.984902	0.985101	0.984956	0.985447	0.985008	0.999917	0.984473	0.999893	0.985253	0.984585	0.985671	0.984554	0.999905	0.985144	0.984519	0.98509	0.985154	0.985139	0.985057	0.985133
GCF_002880015.1_ASM288001v1_genomic	0.985057	0.984932	0.999833	0.999838	0.984786	0.999904	0.999867	0.985472	0.999826	0.867312	0.99982	0.984003	0.985091	0.985284	0.985056	0.985072	0.985003	0.983639	0.999804	0.985093	0.999839	0.99979	0.999872	1	0.985103	0.983433	0.985045	0.999834	0.985119	0.984889	0.985056	0.984973	0.985425	0.984984	0.999872	0.984435	0.99983	0.985245	0.984557	0.985661	0.984511	0.99985	0.985127	0.984529	0.985097	0.98509	0.985129	0.984997	0.985244
GCF_002114585.1_ASM211458v1_genomic	0.985296	0.985706	0.98515	0.985108	0.985519	0.985124	0.985125	0.985737	0.985126	0.868014	0.985125	0.984279	0.985294	0.985168	0.985351	0.985366	0.985359	0.984696	0.985113	0.985259	0.985157	0.985117	0.985056	0.985103	1	0.984831	0.985313	0.985157	0.986289	0.984805	0.985594	0.985654	0.985608	0.985688	0.985131	0.985393	0.985169	0.999883	0.985111	0.986044	0.985123	0.985123	0.985355	0.985474	0.985367	0.985314	0.9856	0.985331	0.985139
GCF_000732985.1_ASM73298v1_genomic	0.984229	0.984535	0.983477	0.983453	0.983922	0.983412	0.983452	0.984805	0.983474	0.867586	0.98347	0.983747	0.984266	0.984261	0.984507	0.984082	0.984492	0.984164	0.983485	0.98416	0.983501	0.983461	0.983447	0.983433	0.984831	1	0.984181	0.98348	0.984602	0.985207	0.984229	0.984735	0.984878	0.983767	0.983481	0.985274	0.983547	0.984707	0.992313	0.985056	0.992024	0.98354	0.984961	0.984457	0.98417	0.984185	0.984269	0.984074	0.984128
GCF_002880255.1_ASM288025v1_genomic	0.999916	0.985594	0.985064	0.985085	0.985163	0.985026	0.985101	0.985392	0.985119	0.867517	0.985119	0.983744	0.999912	0.985098	0.985016	0.999897	0.98498	0.984269	0.985102	0.999901	0.98511	0.984977	0.985017	0.985045	0.985313	0.984181	1	0.985083	0.985705	0.984615	0.999635	0.984984	0.985178	0.985505	0.985066	0.985108	0.985103	0.98573	0.984719	0.985446	0.984755	0.985084	0.984867	0.984613	0.999891	0.999862	0.999708	0.999853	0.985028
GCF_002880535.1_ASM288053v1_genomic	0.985115	0.985026	0.999859	0.999897	0.984882	0.999895	0.999938	0.985445	0.999955	0.867362	0.999862	0.984045	0.98514	0.985295	0.985151	0.985106	0.985172	0.98369	0.999938	0.98516	0.999945	0.999858	0.999881	0.999834	0.985157	0.98348	0.985083	1	0.985186	0.984914	0.985122	0.985049	0.98552	0.985069	0.999891	0.984531	0.999854	0.985287	0.984578	0.985669	0.984579	0.99997	0.985158	0.984565	0.985131	0.985148	0.985166	0.985114	0.985219
GCF_002887545.1_ASM288754v1_genomic	0.985751	0.984702	0.985187	0.985164	0.985358	0.9852	0.985162	0.985489	0.985214	0.8674	0.985142	0.98392	0.985753	0.984778	0.985063	0.985729	0.985056	0.984009	0.98515	0.985709	0.985198	0.985121	0.985175	0.985119	0.986289	0.984602	0.985705	0.985186	1	0.9848	0.985499	0.998542	0.985239	0.985561	0.98517	0.985064	0.985173	0.986296	0.985164	0.985646	0.985153	0.985183	0.98504	0.984819	0.985686	0.985617	0.985575	0.985607	0.984717
GCF_002114605.1_ASM211460v1_genomic	0.98462	0.984906	0.984931	0.984928	0.984793	0.984889	0.984957	0.984944	0.984899	0.868789	0.98494	0.983714	0.984639	0.984633	0.984697	0.984606	0.984663	0.984526	0.984896	0.984605	0.984956	0.984907	0.984902	0.984889	0.984805	0.985207	0.984615	0.984914	0.9848	1	0.984596	0.984409	0.98496	0.984853	0.984985	0.986456	0.984981	0.985038	0.985761	0.984985	0.98578	0.984975	0.984579	0.984406	0.984618	0.984595	0.984581	0.984611	0.984627
GCF_000736335.1_ASM73633v1_genomic	0.999606	0.985512	0.985032	0.985108	0.985232	0.985086	0.985105	0.985404	0.985153	0.867517	0.985139	0.983737	0.999635	0.985052	0.985086	0.999702	0.985044	0.984097	0.985139	0.999599	0.985155	0.985058	0.985101	0.985056	0.985594	0.984229	0.999635	0.985122	0.985499	0.984596	1	0.985196	0.985055	0.985438	0.985176	0.985035	0.985125	0.985773	0.984586	0.985561	0.984683	0.985142	0.98487	0.984601	0.999685	0.999586	0.999882	0.9997	0.984936
GCF_000736345.1_ASM73634v1_genomic	0.985007	0.984707	0.985048	0.98501	0.984998	0.984984	0.98506	0.985431	0.985057	0.867506	0.985024	0.983854	0.985	0.984726	0.984908	0.985007	0.984952	0.983664	0.985037	0.984991	0.985077	0.98497	0.984956	0.984973	0.985654	0.984735	0.984984	0.985049	0.998542	0.984409	0.985196	1	0.985101	0.985281	0.985057	0.984888	0.985018	0.985679	0.984852	0.985294	0.984851	0.985094	0.985081	0.984885	0.985017	0.984955	0.985116	0.98498	0.984651
GCF_002880505.1_ASM288050v1_genomic	0.985167	0.985369	0.985482	0.98557	0.985291	0.985483	0.985518	0.985403	0.985477	0.868773	0.985556	0.983992	0.985215	0.985227	0.984877	0.985154	0.984852	0.984528	0.985493	0.985209	0.985522	0.985515	0.985447	0.985425	0.985608	0.984878	0.985178	0.98552	0.985239	0.98496	0.985055	0.985101	1	0.985253	0.985511	0.985132	0.985491	0.985592	0.984959	0.985824	0.985014	0.985581	0.985119	0.985629	0.985285	0.985167	0.985104	0.985254	0.985231
GCF_000591495.1_ASM59149v1_genomic	0.985532	0.9853	0.98498	0.985064	0.98511	0.985051	0.984986	0.985533	0.985122	0.867505	0.98509	0.983695	0.985532	0.985008	0.985194	0.985526	0.985162	0.984242	0.984999	0.98549	0.985055	0.984997	0.985008	0.984984	0.985688	0.983767	0.985505	0.985069	0.985561	0.984853	0.985438	0.985281	0.985253	1	0.985016	0.98498	0.984982	0.985815	0.984876	0.985578	0.9849	0.985016	0.984748	0.984766	0.985564	0.985523	0.985522	0.985485	0.985031
GCF_002880295.1_ASM288029v1_genomic	0.985061	0.985002	0.999885	0.999867	0.984876	0.999937	0.999936	0.985516	0.999909	0.86734	0.999837	0.984041	0.985061	0.985291	0.985107	0.985038	0.985069	0.98364	0.999881	0.985115	0.999892	0.999825	0.999917	0.999872	0.985131	0.983481	0.985066	0.999891	0.98517	0.984985	0.985176	0.985057	0.985511	0.985016	1	0.98446	0.999909	0.985246	0.984623	0.985739	0.984567	0.9999	0.985152	0.984503	0.985064	0.985092	0.985157	0.985005	0.985126
MSR17	0.985138	0.984924	0.984537	0.984526	0.984879	0.98451	0.984514	0.985459	0.98457	0.868059	0.984516	0.983874	0.985157	0.984478	0.984773	0.985125	0.98475	0.985379	0.984517	0.985105	0.984541	0.984456	0.984473	0.984435	0.985393	0.985274	0.985108	0.984531	0.985064	0.986456	0.985035	0.984888	0.985132	0.98498	0.98446	1	0.984563	0.985441	0.985899	0.985423	0.985826	0.984634	0.984896	0.984553	0.985118	0.984999	0.985008	0.985031	0.984413
GCF_002880355.1_ASM288035v1_genomic	0.985087	0.984983	0.999923	0.999842	0.984894	0.999908	0.99994	0.985499	0.999878	0.867329	0.99984	0.98405	0.985101	0.985326	0.985087	0.985098	0.985076	0.983708	0.999856	0.985127	0.999874	0.999828	0.999893	0.99983	0.985169	0.983547	0.985103	0.999854	0.985173	0.984981	0.985125	0.985018	0.985491	0.984982	0.999909	0.984563	1	0.985279	0.984632	0.985673	0.984573	0.999874	0.985158	0.984445	0.985088	0.985131	0.985198	0.985033	0.985133
GCF_002114595.1_ASM211459v1_genomic	0.985776	0.985721	0.985272	0.985249	0.985568	0.98528	0.985262	0.985776	0.985275	0.868063	0.985294	0.984291	0.985781	0.985347	0.985359	0.985745	0.985364	0.984889	0.985291	0.985746	0.985277	0.985264	0.985253	0.985245	0.999883	0.984707	0.98573	0.985287	0.986296	0.985038	0.985773	0.985679	0.985592	0.985815	0.985246	0.985441	0.985279	1	0.985262	0.986014	0.985262	0.985289	0.985365	0.985421	0.985776	0.985744	0.985778	0.985728	0.985384
GCF_000591455.1_ASM59145v1_genomic	0.984743	0.985213	0.984569	0.984533	0.984687	0.984571	0.984595	0.984868	0.984622	0.867949	0.984552	0.983512	0.98473	0.984526	0.984505	0.984714	0.984574	0.983909	0.984587	0.984682	0.984633	0.984607	0.984585	0.984557	0.985111	0.992313	0.984719	0.984578	0.985164	0.985761	0.984586	0.984852	0.984959	0.984876	0.984623	0.985899	0.984632	0.985262	1	0.985173	0.99978	0.98452	0.984932	0.98423	0.984713	0.984716	0.98463	0.984663	0.984508
GCF_000591555.1_ASM59155v1_genomic	0.985481	0.985572	0.98571	0.98573	0.985375	0.985688	0.985687	0.985871	0.985706	0.867658	0.985734	0.98428	0.985455	0.985467	0.985296	0.985491	0.98526	0.984566	0.985675	0.985456	0.985752	0.985663	0.985671	0.985661	0.986044	0.985056	0.985446	0.985669	0.985646	0.984985	0.985561	0.985294	0.985824	0.985578	0.985739	0.985423	0.985673	0.986014	0.985173	1	0.985178	0.985749	0.985515	0.985752	0.985499	0.985446	0.985528	0.985435	0.985508
GCF_000736325.1_ASM73632v1_genomic	0.98479	0.985232	0.984593	0.984637	0.98476	0.984554	0.984595	0.984976	0.984679	0.867949	0.984606	0.983527	0.984742	0.984582	0.984584	0.984769	0.984623	0.98372	0.98457	0.984736	0.984589	0.984576	0.984554	0.984511	0.985123	0.992024	0.984755	0.984579	0.985153	0.98578	0.984683	0.984851	0.985014	0.9849	0.984567	0.985826	0.984573	0.985262	0.99978	0.985178	1	0.984618	0.984934	0.984171	0.984762	0.984749	0.984687	0.984728	0.984561
GCF_002880385.1_ASM288038v1_genomic	0.985064	0.985011	0.999872	0.999907	0.984821	0.999907	0.999951	0.985482	0.999963	0.867338	0.99988	0.984068	0.985116	0.985281	0.985145	0.985075	0.985157	0.983687	0.999944	0.985136	0.999943	0.999842	0.999905	0.99985	0.985123	0.98354	0.985084	0.99997	0.985183	0.984975	0.985142	0.985094	0.985581	0.985016	0.9999	0.984634	0.999874	0.985289	0.98452	0.985749	0.984618	1	0.985166	0.984537	0.985074	0.985106	0.985175	0.985047	0.98516
GCF_002144645.1_ASM214464v1_genomic	0.984881	0.984957	0.985193	0.985162	0.984833	0.985177	0.985179	0.985375	0.98519	0.868628	0.985146	0.984043	0.98491	0.98499	0.984904	0.984907	0.984913	0.984309	0.985139	0.984879	0.985181	0.985144	0.985144	0.985127	0.985355	0.984961	0.984867	0.985158	0.98504	0.984579	0.98487	0.985081	0.985119	0.984748	0.985152	0.984896	0.985158	0.985365	0.984932	0.985515	0.984934	0.985166	1	0.985544	0.984919	0.984886	0.98492	0.984922	0.985035
GCF_000732995.1_ASM73299v1_genomic	0.984662	0.984917	0.984405	0.984485	0.98482	0.984519	0.984431	0.985874	0.984547	0.867803	0.984527	0.983815	0.984652	0.984703	0.985227	0.984567	0.98517	0.983915	0.984585	0.984626	0.984637	0.984523	0.984519	0.984529	0.985474	0.984457	0.984613	0.984565	0.984819	0.984406	0.984601	0.984885	0.985629	0.984766	0.984503	0.984553	0.984445	0.985421	0.98423	0.985752	0.984171	0.984537	0.985544	1	0.984688	0.984646	0.98475	0.984591	0.984533
GCF_002880025.1_ASM288002v1_genomic	0.999928	0.985614	0.985136	0.985094	0.985236	0.985144	0.985082	0.985418	0.985196	0.867537	0.985191	0.983792	0.99995	0.985166	0.985055	0.99991	0.985038	0.98431	0.985154	0.999905	0.985104	0.985053	0.98509	0.985097	0.985367	0.98417	0.999891	0.985131	0.985686	0.984618	0.999685	0.985017	0.985285	0.985564	0.985064	0.985118	0.985088	0.985776	0.984713	0.985499	0.984762	0.985074	0.984919	0.984688	1	0.999846	0.999708	0.999936	0.98499
GCF_002880075.1_ASM288007v1_genomic	0.999917	0.985575	0.985094	0.985125	0.985171	0.98516	0.985111	0.985369	0.985181	0.867532	0.985182	0.983713	0.999915	0.985118	0.985085	0.999858	0.985054	0.984281	0.98517	0.999863	0.985097	0.985089	0.985154	0.98509	0.985314	0.984185	0.999862	0.985148	0.985617	0.984595	0.999586	0.984955	0.985167	0.985523	0.985092	0.984999	0.985131	0.985744	0.984716	0.985446	0.984749	0.985106	0.984886	0.984646	0.999846	1	0.999655	0.999853	0.985017
GCF_000736315.1_ASM73631v1_genomic	0.999684	0.985532	0.985115	0.9852	0.985266	0.985155	0.985149	0.985402	0.985226	0.867518	0.985218	0.983783	0.999737	0.985048	0.985002	0.99967	0.985005	0.984077	0.985179	0.99968	0.985238	0.985125	0.985139	0.985129	0.9856	0.984269	0.999708	0.985166	0.985575	0.984581	0.999882	0.985116	0.985104	0.985522	0.985157	0.985008	0.985198	0.985778	0.98463	0.985528	0.984687	0.985175	0.98492	0.98475	0.999708	0.999655	1	0.999699	0.984983
GCF_002880175.1_ASM288017v1_genomic	0.999888	0.985584	0.985102	0.985061	0.985168	0.985066	0.98504	0.985426	0.985147	0.867529	0.9851	0.983776	0.999958	0.985031	0.985025	0.999837	0.985006	0.984241	0.985091	0.999864	0.985093	0.984915	0.985057	0.984997	0.985331	0.984074	0.999853	0.985114	0.985607	0.984611	0.9997	0.98498	0.985254	0.985485	0.985005	0.985031	0.985033	0.985728	0.984663	0.985435	0.984728	0.985047	0.984922	0.984591	0.999936	0.999853	0.999699	1	0.985069
GCF_002880595.1_ASM288059v1_genomic	0.985019	0.985046	0.98517	0.985197	0.984571	0.985166	0.985158	0.985461	0.985228	0.868396	0.985168	0.983851	0.985123	0.999953	0.984798	0.984934	0.984934	0.983834	0.985172	0.985041	0.985251	0.985115	0.985133	0.985244	0.985139	0.984128	0.985028	0.985219	0.984717	0.984627	0.984936	0.984651	0.985231	0.985031	0.985126	0.984413	0.985133	0.985384	0.984508	0.985508	0.984561	0.98516	0.985035	0.984533	0.98499	0.985017	0.984983	0.985069	1
GCF_002880095.1_ASM288009v1_genomic	0.985078	0.98497	0.999929	0.9999	0.984771	0.999909	0.999911	0.985456	0.99991	0.867335	0.999871	0.984099	0.985051	0.98528	0.985163	0.985001	0.98511	0.983633	0.999886	0.985103	0.999926	0.999826	0.999904	0.999857	0.98513	0.983471	0.985091	0.999899	0.985157	0.984986	0.98514	0.985072	0.985577	0.98497	0.999915	0.984573	0.999912	0.985264	0.984526	0.985737	0.98465	0.999902	0.985132	0.984477	0.985125	0.985123	0.985156	0.985013	0.985105
GCF_002880415.1_ASM288041v1_genomic	0.985089	0.985226	0.985257	0.985191	0.985084	0.98521	0.9852	0.985099	0.98526	0.867921	0.98524	0.983711	0.985086	0.984967	0.999926	0.985114	0.999974	0.984212	0.985189	0.985099	0.985204	0.985152	0.985186	0.985135	0.985272	0.984597	0.98502	0.985236	0.985103	0.984627	0.985068	0.984933	0.984987	0.98522	0.985205	0.984816	0.985171	0.985276	0.984614	0.98527	0.984654	0.985211	0.984911	0.985254	0.985068	0.98507	0.985057	0.985093	0.984921
GCF_002803235.1_ASM280323v1_genomic	0.999792	0.985733	0.985429	0.985459	0.985399	0.985429	0.985435	0.985542	0.985448	0.867477	0.985467	0.983796	0.999791	0.985239	0.985195	0.9998	0.985187	0.984363	0.985438	0.999766	0.985442	0.985415	0.985408	0.985422	0.985791	0.984593	0.999781	0.985464	0.985749	0.984669	0.999835	0.985233	0.985221	0.985669	0.985419	0.985178	0.985449	0.985812	0.984813	0.985621	0.984882	0.985438	0.984932	0.985061	0.999801	0.999752	0.999849	0.999806	0.985237
[truncated: 3 more columns]
