# Supplementary material for: Genomic and evolutionary features of two AHPND positive Vibrio parahaemolyticus strains isolated from shrimp (Penaeus monodon) of south-west Bangladesh
Source: BMC Microbiol. 2019 Dec 3;19:270. doi: 10.1186/s12866-019-1655-8 (PMC6889531; doi:10.1186/s12866-019-1655-8)
Supplement: Supplementary file 4 — Additional file 4. Predicted antibiotic resistance genes in MSR16 and MSR17 strains of VPAHPND. [file 12866_2019_1655_MOESM4_ESM.xlsx]

## Sheet: Sheet1
Additional file 4: Predicted antibiotic resistance genes in MSR16 and MSR17 strains of VPAHPND.
Table 1: Antibiotic resistance genes in MSR16
RGI	ARO Term	SNP	Detection	AMR	Drug	Resistance	% Identity of Matching Region	% Length of Reference Sequence
Criteria			Criteria	Gene Family	Class	Mechanism
Perfect	CARB-18		protein homolog model	CARB beta-lactamase	penam	antibiotic inactivation	100	109.54
Strict	Haemophilus influenzae PBP3 conferring resistance to beta-lactam antibiotics	S385T	protein variant model	Penicillin-binding protein mutations conferring resistance to beta-lactam antibiotics	cephamycin, cephalosporin, penam, carbapenem, monobactam	antibiotic target alteration	45.73	97.87
Strict	adeF		protein homolog model	resistance-nodulation-cell division (RND) antibiotic efflux pump	fluoroquinolone antibiotic, tetracycline antibiotic	antibiotic efflux	42.68	99.15
Strict	CRP		protein homolog model	resistance-nodulation-cell division (RND) antibiotic efflux pump	macrolide antibiotic, penam, fluoroquinolone antibiotic	antibiotic efflux	95.24	100
Strict	Escherichia coli parE conferring resistance to fluoroquinolones	D476N	protein variant model	fluoroquinolone resistant parE	fluoroquinolone antibiotic	antibiotic target alteration	78.98	99.37
Strict	tet(35)		protein homolog model	ATP-binding cassette (ABC) antibiotic efflux pump	tetracycline antibiotic	antibiotic efflux	95.66	144.44
Strict	adeF		protein homolog model	resistance-nodulation-cell division (RND) antibiotic efflux pump	fluoroquinolone antibiotic, tetracycline antibiotic	antibiotic efflux	43.83	98.77
Table 2: Antibiotic resistance genes in MSR17
RGI	ARO Term	SNP	Detection	AMR	Drug	Resistance	% Identity of Matching Region	% Length of Reference Sequence
Criteria			Criteria	Gene Family	Class	Mechanism
Strict	adeF		protein homolog model	resistance-nodulation-cell division (RND) antibiotic efflux pump	fluoroquinolone antibiotic, tetracycline antibiotic	antibiotic efflux	42.68	99.15
Strict	adeF		protein homolog model	resistance-nodulation-cell division (RND) antibiotic efflux pump	fluoroquinolone antibiotic, tetracycline antibiotic	antibiotic efflux	44.02	98.77
Strict	CRP		protein homolog model	resistance-nodulation-cell division (RND) antibiotic efflux pump	macrolide antibiotic, penam, fluoroquinolone antibiotic	antibiotic efflux	95.24	100
Strict	tet(35)		protein homolog model	ATP-binding cassette (ABC) antibiotic efflux pump	tetracycline antibiotic	antibiotic efflux	95.39	144.44
Strict	CARB-22		protein homolog model	CARB beta-lactamase	penam	antibiotic inactivation	98.23	109.54
Strict	Escherichia coli parE conferring resistance to fluoroquinolones	D476N	protein variant model	fluoroquinolone resistant parE	fluoroquinolone antibiotic	antibiotic target alteration	78.98	99.37
