# Supplementary material for: Genomic and evolutionary features of two AHPND positive Vibrio parahaemolyticus strains isolated from shrimp (Penaeus monodon) of south-west Bangladesh
Source: BMC Microbiol. 2019 Dec 3;19:270. doi: 10.1186/s12866-019-1655-8 (PMC6889531; doi:10.1186/s12866-019-1655-8)
Supplement: Supplementary file 6 — Additional file 6. List of genes found in the Genomic islands (GIs) of VPAHPND strains MSR16 and MSR17. [file 12866_2019_1655_MOESM6_ESM.xlsx]

## Sheet: MSR171 (1)
Additional file 6: List of genes found in the Genomic islands (GIs) of VPAHPND strains MSR16 and MSR17.
Strain MSR17									Strain MSR16
Chromosome	Island start	Island end	Length	Gene start	Gene end	Strand	Product		Chromosome	Island start	Island end	Length	Gene start	Gene end	Strand	Product
Chr 1	23133	50351	27218	23133	23747	-1	AAA+ ATPase superfamily protein YifB/ComM, associated with DNA recombination		Chr 1	487696	496975	9279	487696	488964	-1	COG4325: Predicted membrane protein
Chr 1	23133	50351	27218	24276	26486	1	hypothetical protein		Chr 1	487696	496975	9279	489268	489933	1	Putative short-chain dehydrogenase
Chr 1	23133	50351	27218	26489	28279	1	ATP-dependent DNA helicase UvrD/PcrA (EC 3.6.4.12)		Chr 1	487696	496975	9279	490922	491128	1	Mobile element protein
Chr 1	23133	50351	27218	28982	29227	1	hypothetical protein		Chr 1	487696	496975	9279	492001	492516	-1	Superoxide dismutase [Cu-Zn] precursor (EC 1.15.1.1)
Chr 1	23133	50351	27218	29290	29466	-1	hypothetical protein		Chr 1	487696	496975	9279	492745	492858	1	Integrase
Chr 1	23133	50351	27218	29896	30195	1	hypothetical protein		Chr 1	487696	496975	9279	493526	493642	1	Mobile element protein
Chr 1	23133	50351	27218	30507	31418	1	hypothetical protein		Chr 1	487696	496975	9279	493837	494385	1	hypothetical protein
Chr 1	23133	50351	27218	31421	31843	1	hypothetical protein		Chr 1	487696	496975	9279	494587	495345	-1	hypothetical protein
Chr 1	23133	50351	27218	32018	32713	-1	Phage integrase family protein		Chr 1	487696	496975	9279	495380	495763	-1	Protein ygiW precursor
Chr 1	23133	50351	27218	32695	33384	-1	Phage integrase family protein		Chr 1	487696	496975	9279	495873	496517	-1	Accessory colonization factor AcfA
Chr 1	23133	50351	27218	33384	33971	-1	hypothetical protein		Chr 1	487696	496975	9279	496595	496975	-1	Protein ygiW precursor
Chr 1	23133	50351	27218	33983	36394	-1	Site-specific recombinase, phage integrase family domain protein		Chr 1	490922	499629	8707	490922	491128	1	Mobile element protein
Chr 1	23133	50351	27218	36388	38730	-1	FIG01203151: hypothetical protein		Chr 1	490922	499629	8707	492001	492516	-1	Superoxide dismutase [Cu-Zn] precursor (EC 1.15.1.1)
Chr 1	23133	50351	27218	38708	40177	-1	AAA+ ATPase superfamily protein YifB/ComM, associated with DNA recombination		Chr 1	490922	499629	8707	492745	492858	1	Integrase
Chr 1	23133	50351	27218	40647	40799	1	hypothetical protein		Chr 1	490922	499629	8707	493526	493642	1	Mobile element protein
Chr 1	23133	50351	27218	41013	41492	-1	hypothetical protein		Chr 1	490922	499629	8707	493837	494385	1	hypothetical protein
Chr 1	23133	50351	27218	41784	42620	-1	hypothetical protein		Chr 1	490922	499629	8707	494587	495345	-1	hypothetical protein
Chr 1	23133	50351	27218	43016	43546	-1	hypothetical protein		Chr 1	490922	499629	8707	495380	495763	-1	Protein ygiW precursor
Chr 1	23133	50351	27218	43694	43972	-1	hypothetical protein		Chr 1	490922	499629	8707	495873	496517	-1	Accessory colonization factor AcfA
Chr 1	23133	50351	27218	44238	45359	1	hypothetical protein		Chr 1	490922	499629	8707	496595	496975	-1	Protein ygiW precursor
Chr 1	23133	50351	27218	45369	46133	-1	thioredoxin-dependent thiol peroxidase		Chr 1	490922	499629	8707	497450	498061	1	hypothetical protein
Chr 1	23133	50351	27218	46247	47872	-1	hypothetical protein		Chr 1	490922	499629	8707	498061	499185	1	Transcriptional regulator
Chr 1	23133	50351	27218	47940	49622	-1	hypothetical protein		Chr 1	490922	499629	8707	499366	499629	1	hypothetical protein
Chr 1	23133	50351	27218	49689	50351	-1	AAA+ ATPase superfamily protein YifB/ComM, associated with DNA recombination		Chr 1	592462	627546	35084	592462	592782	1	Integrase
Chr 1	24276	50351	26075	24276	26486	1	hypothetical protein		Chr 1	592462	627546	35084	592915	593808	1	Integrase
Chr 1	24276	50351	26075	26489	28279	1	ATP-dependent DNA helicase UvrD/PcrA (EC 3.6.4.12)		Chr 1	592462	627546	35084	595195	597039	1	Methyl-accepting chemotaxis protein
Chr 1	24276	50351	26075	28982	29227	1	hypothetical protein		Chr 1	592462	627546	35084	597628	598110	1	hypothetical protein
Chr 1	24276	50351	26075	29290	29466	-1	hypothetical protein		Chr 1	592462	627546	35084	598343	598459	-1	hypothetical protein
Chr 1	24276	50351	26075	29896	30195	1	hypothetical protein		Chr 1	592462	627546	35084	598789	598947	-1	Mobile element protein
Chr 1	24276	50351	26075	30507	31418	1	hypothetical protein		Chr 1	592462	627546	35084	598951	599085	-1	Mobile element protein
Chr 1	24276	50351	26075	31421	31843	1	hypothetical protein		Chr 1	592462	627546	35084	599138	599275	-1	hypothetical protein
Chr 1	24276	50351	26075	32018	32713	-1	Phage integrase family protein		Chr 1	592462	627546	35084	599418	606341	-1	hypothetical protein
Chr 1	24276	50351	26075	32695	33384	-1	Phage integrase family protein		Chr 1	592462	627546	35084	606479	608917	-1	hypothetical protein
Chr 1	24276	50351	26075	33384	33971	-1	hypothetical protein		Chr 1	592462	627546	35084	609139	609576	1	hypothetical protein
Chr 1	24276	50351	26075	33983	36394	-1	Site-specific recombinase, phage integrase family domain protein		Chr 1	592462	627546	35084	609582	610496	1	hypothetical protein
Chr 1	24276	50351	26075	36388	38730	-1	FIG01203151: hypothetical protein		Chr 1	592462	627546	35084	610493	611704	1	hypothetical protein
Chr 1	24276	50351	26075	38708	40177	-1	AAA+ ATPase superfamily protein YifB/ComM, associated with DNA recombination		Chr 1	592462	627546	35084	611701	612930	1	Putative type-I secretion protein
Chr 1	24276	50351	26075	40647	40799	1	hypothetical protein		Chr 1	592462	627546	35084	612935	613384	1	hypothetical protein
Chr 1	24276	50351	26075	41013	41492	-1	hypothetical protein		Chr 1	592462	627546	35084	613377	615308	1	hypothetical protein
Chr 1	24276	50351	26075	41784	42620	-1	hypothetical protein		Chr 1	592462	627546	35084	615535	617274	1	hypothetical protein
Chr 1	24276	50351	26075	43016	43546	-1	hypothetical protein		Chr 1	592462	627546	35084	618098	618658	-1	hypothetical protein
Chr 1	24276	50351	26075	43694	43972	-1	hypothetical protein		Chr 1	592462	627546	35084	619074	619457	-1	hypothetical protein
Chr 1	24276	50351	26075	44238	45359	1	hypothetical protein		Chr 1	592462	627546	35084	619709	620992	1	Phosphatidylinositol-specific phospholipase C (EC 4.6.1.13)
Chr 1	24276	50351	26075	45369	46133	-1	thioredoxin-dependent thiol peroxidase		Chr 1	592462	627546	35084	621427	622323	-1	hypothetical protein
Chr 1	24276	50351	26075	46247	47872	-1	hypothetical protein		Chr 1	592462	627546	35084	622410	622802	-1	hypothetical protein
Chr 1	24276	50351	26075	47940	49622	-1	hypothetical protein		Chr 1	592462	627546	35084	622830	623675	-1	Rossmann fold nucleotide-binding protein Smf possibly involved in DNA uptake
Chr 1	24276	50351	26075	49689	50351	-1	AAA+ ATPase superfamily protein YifB/ComM, associated with DNA recombination		Chr 1	592462	627546	35084	623861	624703	1	hypothetical protein
Chr 1	165535	175095	9560	165535	165858	1	Universal stress protein B		Chr 1	592462	627546	35084	624749	625387	1	Transposase
Chr 1	165535	175095	9560	166016	167209	1	Uncharacterized protein YhiN		Chr 1	592462	627546	35084	625469	626449	-1	hypothetical protein
Chr 1	165535	175095	9560	167334	168161	1	Tn7-like transposition protein A		Chr 1	592462	627546	35084	626875	627546	1	hypothetical protein
Chr 1	165535	175095	9560	168148	170310	1	Transposon Tn7 transposition protein tnsB		Chr 1	592915	627546	34631	592915	593808	1	Integrase
Chr 1	165535	175095	9560	170300	171751	1	Tn7-like transposition protein C		Chr 1	592915	627546	34631	595195	597039	1	Methyl-accepting chemotaxis protein
Chr 1	165535	175095	9560	171758	173170	1	Tn7-like transposition protein D		Chr 1	592915	627546	34631	597628	598110	1	hypothetical protein
Chr 1	165535	175095	9560	173182	174102	-1	hypothetical protein		Chr 1	592915	627546	34631	598343	598459	-1	hypothetical protein
Chr 1	165535	175095	9560	174106	175095	-1	Uncharacterized protein Ctu_08830		Chr 1	592915	627546	34631	598789	598947	-1	Mobile element protein
Chr 1	167334	175826	8492	167334	168161	1	Tn7-like transposition protein A		Chr 1	592915	627546	34631	598951	599085	-1	Mobile element protein
Chr 1	167334	175826	8492	168148	170310	1	Transposon Tn7 transposition protein tnsB		Chr 1	592915	627546	34631	599138	599275	-1	hypothetical protein
Chr 1	167334	175826	8492	170300	171751	1	Tn7-like transposition protein C		Chr 1	592915	627546	34631	599418	606341	-1	hypothetical protein
Chr 1	167334	175826	8492	171758	173170	1	Tn7-like transposition protein D		Chr 1	592915	627546	34631	606479	608917	-1	hypothetical protein
Chr 1	167334	175826	8492	173182	174102	-1	hypothetical protein		Chr 1	592915	627546	34631	609139	609576	1	hypothetical protein
Chr 1	167334	175826	8492	174106	175095	-1	Uncharacterized protein Ctu_08830		Chr 1	592915	627546	34631	609582	610496	1	hypothetical protein
Chr 1	167334	175826	8492	175200	175826	1	hypothetical protein		Chr 1	592915	627546	34631	610493	611704	1	hypothetical protein
Chr 1	285178	307078	21900	285178	285603	1	hypothetical protein		Chr 1	592915	627546	34631	611701	612930	1	Putative type-I secretion protein
Chr 1	285178	307078	21900	285844	285963	-1	hypothetical protein		Chr 1	592915	627546	34631	612935	613384	1	hypothetical protein
Chr 1	285178	307078	21900	286164	287048	-1	FIG01202833: hypothetical protein		Chr 1	592915	627546	34631	613377	615308	1	hypothetical protein
Chr 1	285178	307078	21900	287599	288279	1	FIG01202149: hypothetical protein		Chr 1	592915	627546	34631	615535	617274	1	hypothetical protein
Chr 1	285178	307078	21900	288341	289015	1	hypothetical protein		Chr 1	592915	627546	34631	618098	618658	-1	hypothetical protein
Chr 1	285178	307078	21900	289068	289667	1	hypothetical protein		Chr 1	592915	627546	34631	619074	619457	-1	hypothetical protein
Chr 1	285178	307078	21900	289736	289936	1	Transcriptional regulator		Chr 1	592915	627546	34631	619709	620992	1	Phosphatidylinositol-specific phospholipase C (EC 4.6.1.13)
Chr 1	285178	307078	21900	290019	290459	1	Ribonuclease HI, Vibrio paralog		Chr 1	592915	627546	34631	621427	622323	-1	hypothetical protein
Chr 1	285178	307078	21900	290681	293191	1	FIG01199828: hypothetical protein		Chr 1	592915	627546	34631	622410	622802	-1	hypothetical protein
Chr 1	285178	307078	21900	293192	293602	1	hypothetical protein		Chr 1	592915	627546	34631	622830	623675	-1	Rossmann fold nucleotide-binding protein Smf possibly involved in DNA uptake
Chr 1	285178	307078	21900	294374	294886	1	hypothetical protein		Chr 1	592915	627546	34631	623861	624703	1	hypothetical protein
Chr 1	285178	307078	21900	294883	297675	1	hypothetical protein		Chr 1	592915	627546	34631	624749	625387	1	Transposase
Chr 1	285178	307078	21900	298114	298341	-1	hypothetical protein		Chr 1	592915	627546	34631	625469	626449	-1	hypothetical protein
Chr 1	285178	307078	21900	298389	298757	-1	hypothetical protein		Chr 1	592915	627546	34631	626875	627546	1	hypothetical protein
Chr 1	285178	307078	21900	298788	299522	-1	Transcriptional factor MdcH		Chr 1	593746	598347	4601	592915	593808	1	Integrase
Chr 1	285178	307078	21900	299661	299837	-1	hypothetical protein		Chr 1	593746	598347	4601	595195	597039	1	Methyl-accepting chemotaxis protein
Chr 1	285178	307078	21900	299841	300284	-1	hypothetical protein		Chr 1	593746	598347	4601	597628	598110	1	hypothetical protein
Chr 1	285178	307078	21900	300334	300771	-1	hypothetical protein		Chr 1	593746	598347	4601	598343	598459	-1	hypothetical protein
Chr 1	285178	307078	21900	300768	301241	-1	UPF0758 family protein		Chr 1	638244	645115	6871	638244	638942	-1	L-fucose operon activator
Chr 1	285178	307078	21900	301412	302152	1	hypothetical protein		Chr 1	638244	645115	6871	639584	639808	1	hypothetical protein
Chr 1	285178	307078	21900	302172	303290	-1	hypothetical protein		Chr 1	638244	645115	6871	640328	640912	1	hypothetical protein
Chr 1	285178	307078	21900	303303	303803	-1	hypothetical protein		Chr 1	638244	645115	6871	641266	641754	1	hypothetical protein
Chr 1	285178	307078	21900	303800	304420	-1	hypothetical protein		Chr 1	638244	645115	6871	641788	642138	-1	Serine/threonine kinase
Chr 1	285178	307078	21900	304455	304574	1	hypothetical protein		Chr 1	638244	645115	6871	642159	642347	-1	serine/threonine kinase
Chr 1	285178	307078	21900	304758	305975	-1	Integrase		Chr 1	638244	645115	6871	642660	643235	1	hypothetical protein
Chr 1	285178	307078	21900	306212	307078	-1	Protein YicC		Chr 1	638244	645115	6871	643210	644043	1	FIG00847736: hypothetical protein
Chr 1	299661	305975	6314	299661	299837	-1	hypothetical protein		Chr 1	638244	645115	6871	644633	645115	1	Nicotinamide-nucleotide amidase (EC 3.5.1.42)
Chr 1	299661	305975	6314	299841	300284	-1	hypothetical protein		Chr 1	1231732	1236143	4411	1231732	1232274	1	hypothetical protein
Chr 1	299661	305975	6314	300334	300771	-1	hypothetical protein		Chr 1	1231732	1236143	4411	1232379	1232993	-1	cd06127 DEDDh DNA polymerase III 3'-5' exonuclease domain
Chr 1	299661	305975	6314	300768	301241	-1	UPF0758 family protein		Chr 1	1231732	1236143	4411	1233675	1234193	1	hypothetical protein
Chr 1	299661	305975	6314	301412	302152	1	hypothetical protein		Chr 1	1231732	1236143	4411	1234174	1234710	1	hypothetical protein
Chr 1	299661	305975	6314	302172	303290	-1	hypothetical protein		Chr 1	1231732	1236143	4411	1235073	1236143	1	hypothetical protein
Chr 1	299661	305975	6314	303303	303803	-1	hypothetical protein		Chr 1	1233350	1238674	5324	1233675	1234193	1	hypothetical protein
Chr 1	299661	305975	6314	303800	304420	-1	hypothetical protein		Chr 1	1233350	1238674	5324	1234174	1234710	1	hypothetical protein
Chr 1	299661	305975	6314	304455	304574	1	hypothetical protein		Chr 1	1233350	1238674	5324	1235073	1236143	1	hypothetical protein
Chr 1	299661	305975	6314	304758	305975	-1	Integrase		Chr 1	1233350	1238674	5324	1236830	1240333	1	Cell surface protein
Chr 1	324903	339995	15092	324903	326054	1	Aminotransferase, DegT/DnrJ/EryC1/StrS family		Chr 1	1375790	1468562	92772	1375790	1375912	1	Ribosomal-protein-S5p-alanine acetyltransferase (EC 2.3.1.128)
Chr 1	324903	339995	15092	326071	327264	1	UDP-N-acetylglucosamine 2-epimerase (EC 5.1.3.14)		Chr 1	1375790	1468562	92772	1375909	1376373	1	Ribosomal-protein-S5p-alanine acetyltransferase (EC 2.3.1.128)
Chr 1	324903	339995	15092	327272	327601	1	N-acetylneuraminate synthase (EC 2.5.1.56)		Chr 1	1375790	1468562	92772	1376375	1376962	1	Uncharacterized hydrolase DSY2054
Chr 1	324903	339995	15092	327700	328344	1	N-acetylneuraminate synthase (EC 2.5.1.56)		Chr 1	1375790	1468562	92772	1376976	1377449	1	FIG01200791: hypothetical protein
Chr 1	324903	339995	15092	328355	328990	1	4-amino-6-deoxy-N-Acetyl-D-hexosaminyl-(Lipid carrier) acetyltrasferase		Chr 1	1375790	1468562	92772	1377500	1378462	-1	Integron integrase IntI4
Chr 1	324903	339995	15092	329013	330068	1	D-glycero-D-manno-heptose 1-phosphate guanosyltransferase		Chr 1	1375790	1468562	92772	1379257	1379568	1	hypothetical protein
Chr 1	324903	339995	15092	330070	330789	1	N-acylneuraminate cytidylyltransferase (EC 2.7.7.43)		Chr 1	1375790	1468562	92772	1379764	1380423	1	GDP-L-fucose synthetase (EC 1.1.1.271); Colanic acid biosynthesis protein wcaG
Chr 1	324903	339995	15092	330786	331805	1	hypothetical protein		Chr 1	1375790	1468562	92772	1380565	1381356	1	hypothetical protein
Chr 1	324903	339995	15092	331802	333121	1	aminotransferase, Class III pyridoxal-phosphate dependent		Chr 1	1375790	1468562	92772	1381501	1381773	1	putative PnuC protein
Chr 1	324903	339995	15092	333121	333936	1	Aliphatic amidase AmiE (EC 3.5.1.4)		Chr 1	1375790	1468562	92772	1381928	1382446	1	Acetyltransferase
Chr 1	324903	339995	15092	333956	334726	1	Glutamine--fructose-6-phosphate transaminase (isomerizing), glutaminase subunit (EC 2.6.1.16)		Chr 1	1375790	1468562	92772	1382601	1383206	1	hypothetical protein
Chr 1	324903	339995	15092	334788	335894	1	hypothetical protein		Chr 1	1375790	1468562	92772	1383346	1383840	1	Probable acetyltransferase
Chr 1	324903	339995	15092	335928	336956	-1	FIG01202033: hypothetical protein		Chr 1	1375790	1468562	92772	1384087	1384788	-1	hypothetical protein
Chr 1	324903	339995	15092	336953	337672	-1	Glycosyltransferase involved in LPS biosynthesis		Chr 1	1375790	1468562	92772	1385111	1385350	1	hypothetical protein
Chr 1	324903	339995	15092	337672	338943	-1	3-deoxy-D-manno-octulosonic acid transferase (EC 2.4.99.12)(EC 2.4.99.13)		Chr 1	1375790	1468562	92772	1385492	1385977	1	Histone acetyltransferase HPA2 and related acetyltransferases
Chr 1	324903	339995	15092	338937	339995	-1	ADP-heptose--lipooligosaccharide heptosyltransferase II		Chr 1	1375790	1468562	92772	1386673	1387026	1	hypothetical protein
Chr 1	324903	339995	15092	339992	340981	-1	Lipid A biosynthesis myristoyltransferase (EC 2.3.1.243)		Chr 1	1375790	1468562	92772	1387162	1387740	1	hypothetical protein
Chr 1	353538	367562	14024	353538	354419	1	dTDP-4-dehydrorhamnose reductase (EC 1.1.1.133)		Chr 1	1375790	1468562	92772	1387885	1388238	1	hypothetical protein
Chr 1	353538	367562	14024	354424	354978	1	dTDP-4-dehydrorhamnose 3,5-epimerase (EC 5.1.3.13)		Chr 1	1375790	1468562	92772	1388671	1388829	1	hypothetical protein
Chr 1	353538	367562	14024	355168	356247	1	UDP-N-acetylenolpyruvoylglucosamine reductase (EC 1.3.1.98)		Chr 1	1375790	1468562	92772	1388964	1389308	1	hypothetical protein
Chr 1	353538	367562	14024	356240	357739	1	hypothetical protein		Chr 1	1375790	1468562	92772	1389904	1390608	1	hypothetical protein
Chr 1	353538	367562	14024	357736	358836	1	hypothetical protein		Chr 1	1375790	1468562	92772	1390728	1391687	1	hypothetical protein
Chr 1	353538	367562	14024	358829	359749	1	hypothetical protein		Chr 1	1375790	1468562	92772	1391825	1392754	1	hypothetical protein
Chr 1	353538	367562	14024	360351	361298	1	hypothetical protein		Chr 1	1375790	1468562	92772	1392913	1393590	1	hypothetical protein
Chr 1	353538	367562	14024	361295	362191	1	Glycosyl transferase, family 2		Chr 1	1375790	1468562	92772	1393725	1394105	1	hypothetical protein
Chr 1	353538	367562	14024	362188	363228	1	Alpha-1,4-N-acetylgalactosamine transferase PglH (EC 2.4.1.-)		Chr 1	1375790	1468562	92772	1394069	1394182	1	hypothetical protein
Chr 1	353538	367562	14024	363215	364018	1	Glycosyltransferase PglI (EC 2.4.1.-)		Chr 1	1375790	1468562	92772	1394395	1395231	1	hypothetical protein
Chr 1	353538	367562	14024	364047	364601	1	Galactoside O-acetyltransferase (EC 2.3.1.18)		Chr 1	1375790	1468562	92772	1395389	1396444	1	hypothetical protein
Chr 1	353538	367562	14024	364601	365386	1	FIG01199943: hypothetical protein		Chr 1	1375790	1468562	92772	1396926	1397132	1	hypothetical protein
Chr 1	353538	367562	14024	366230	366397	1	Mobile element protein		Chr 1	1375790	1468562	92772	1397448	1397651	1	hypothetical protein
Chr 1	353538	367562	14024	366474	367562	-1	Undecaprenyl-phosphate alpha-N-acetylglucosaminyl 1-phosphate transferase (EC 2.7.8.33)		Chr 1	1375790	1468562	92772	1397928	1398185	-1	hypothetical protein
Chr 1	491436	496291	4855	491436	491549	1	hypothetical protein		Chr 1	1375790	1468562	92772	1398444	1399241	1	hypothetical protein
Chr 1	491436	496291	4855	491522	491737	-1	hypothetical protein		Chr 1	1375790	1468562	92772	1399758	1399880	-1	hypothetical protein
Chr 1	491436	496291	4855	492028	492804	-1	hypothetical protein		Chr 1	1375790	1468562	92772	1400176	1400640	1	hypothetical protein
Chr 1	491436	496291	4855	493554	494723	-1	hypothetical protein		Chr 1	1375790	1468562	92772	1400787	1401143	1	hypothetical protein
Chr 1	491436	496291	4855	494983	495501	-1	hypothetical protein		Chr 1	1375790	1468562	92772	1401313	1401594	1	Prevent host death protein, Phd antitoxin
Chr 1	491436	496291	4855	496004	496291	1	hypothetical protein		Chr 1	1375790	1468562	92772	1401591	1401878	1	Death on curing protein, Doc toxin
Chr 1	507339	514570	7231	507339	508496	-1	hypothetical protein		Chr 1	1375790	1468562	92772	1401871	1402038	1	hypothetical protein
Chr 1	507339	514570	7231	508597	508761	1	hypothetical protein		Chr 1	1375790	1468562	92772	1402192	1402554	1	hypothetical protein
Chr 1	507339	514570	7231	509216	510031	1	Putative transmembrane protein		Chr 1	1375790	1468562	92772	1402725	1403180	1	hypothetical protein
Chr 1	507339	514570	7231	510467	512215	-1	hypothetical protein		Chr 1	1375790	1468562	92772	1403314	1403673	1	hypothetical protein
Chr 1	507339	514570	7231	512407	512703	1	DnaJ-class molecular chaperone with C-terminal Zn finger domain		Chr 1	1375790	1468562	92772	1403812	1404111	1	Nucleoside permease
Chr 1	507339	514570	7231	512836	514242	-1	Toxin HigB / Protein kinase domain of HipA		Chr 1	1375790	1468562	92772	1404697	1405365	-1	hypothetical protein
Chr 1	507339	514570	7231	514235	514570	-1	HipB protein @ Antitoxin HigA		Chr 1	1375790	1468562	92772	1405564	1405953	1	hypothetical protein
Chr 1	590885	595542	4657	590885	591307	-1	hypothetical protein		Chr 1	1375790	1468562	92772	1406114	1406596	1	MazG protein domain
Chr 1	590885	595542	4657	591304	592083	-1	FIG01203507: hypothetical protein		Chr 1	1375790	1468562	92772	1406799	1406984	1	hypothetical protein
Chr 1	590885	595542	4657	593033	593893	-1	Transcriptional regulator, LysR family		Chr 1	1375790	1468562	92772	1407287	1407544	1	hypothetical protein
Chr 1	590885	595542	4657	594026	594646	-1	UPF0126 inner membrane protein YadS		Chr 1	1375790	1468562	92772	1407702	1408196	1	Probable acetyltransferase
Chr 1	590885	595542	4657	594718	595542	-1	Vitamin B12 ABC transporter, substrate-binding protein BtuF		Chr 1	1375790	1468562	92772	1408372	1408614	-1	hypothetical protein
Chr 1	647959	674762	26803	647959	650205	1	Phosphoenolpyruvate-protein phosphotransferase, nitrogen regulation associated		Chr 1	1375790	1468562	92772	1408629	1408865	-1	hypothetical protein
Chr 1	647959	674762	26803	650212	651003	1	Uncharacterized UPF0721 integral membrane protein		Chr 1	1375790	1468562	92772	1409110	1409832	1	Probable Co/Zn/Cd efflux system membrane fusion protein
Chr 1	647959	674762	26803	651092	651913	1	Prolipoprotein diacylglyceryl transferase		Chr 1	1375790	1468562	92772	1409976	1410986	1	hypothetical protein
Chr 1	647959	674762	26803	651923	652354	1	Thymidylate synthase (EC 2.1.1.45)		Chr 1	1375790	1468562	92772	1411103	1411612	1	hypothetical protein
Chr 1	647959	674762	26803	652314	654539	1	hypothetical protein		Chr 1	1375790	1468562	92772	1412014	1412160	1	hypothetical protein
Chr 1	647959	674762	26803	654553	655251	1	hypothetical protein		Chr 1	1375790	1468562	92772	1412232	1412657	1	Ketosteroid isomerase-related protein
Chr 1	647959	674762	26803	655275	656678	1	hypothetical protein		Chr 1	1375790	1468562	92772	1412867	1413643	1	hypothetical protein
Chr 1	647959	674762	26803	656668	657246	1	hypothetical protein		Chr 1	1375790	1468562	92772	1413681	1413842	-1	hypothetical protein
Chr 1	647959	674762	26803	657255	658598	1	hypothetical protein		Chr 1	1375790	1468562	92772	1414128	1414286	-1	hypothetical protein
Chr 1	647959	674762	26803	658958	663064	1	hypothetical protein		Chr 1	1375790	1468562	92772	1414367	1414675	1	hypothetical protein
Chr 1	647959	674762	26803	663218	664834	1	hypothetical protein		Chr 1	1375790	1468562	92772	1414812	1415201	1	FIG01205385: hypothetical protein
Chr 1	647959	674762	26803	665204	665413	-1	hypothetical protein		Chr 1	1375790	1468562	92772	1415355	1415843	1	hypothetical protein
Chr 1	647959	674762	26803	665520	666059	1	hypothetical protein		Chr 1	1375790	1468562	92772	1415995	1416534	1	FIG01199617: hypothetical protein
Chr 1	647959	674762	26803	666061	667368	1	Toxin HigB / Protein kinase domain of HipA		Chr 1	1375790	1468562	92772	1416787	1416912	1	hypothetical protein
Chr 1	647959	674762	26803	667432	667629	1	hypothetical protein		Chr 1	1375790	1468562	92772	1416906	1417046	1	FIG01205959: hypothetical protein
Chr 1	647959	674762	26803	667988	669217	1	hypothetical protein		Chr 1	1375790	1468562	92772	1417274	1417669	1	hypothetical protein
Chr 1	647959	674762	26803	669210	671003	1	hypothetical protein		Chr 1	1375790	1468562	92772	1417852	1418259	1	OsmC/Ohr family protein
Chr 1	647959	674762	26803	671003	671911	1	hypothetical protein		Chr 1	1375790	1468562	92772	1418397	1418858	1	hypothetical protein
Chr 1	647959	674762	26803	671991	672842	-1	Thymidylate synthase (EC 2.1.1.45)		Chr 1	1375790	1468562	92772	1419022	1419831	1	hypothetical protein
Chr 1	647959	674762	26803	673083	673547	1	Thymidylate synthase (EC 2.1.1.45)		Chr 1	1375790	1468562	92772	1419797	1419958	1	hypothetical protein
Chr 1	647959	674762	26803	673620	674762	-1	hypothetical protein		Chr 1	1375790	1468562	92772	1420032	1420250	1	Msl2237 protein
Chr 1	652314	673547	21233	651923	652354	1	Thymidylate synthase (EC 2.1.1.45)		Chr 1	1375790	1468562	92772	1420411	1421091	1	Phage protein
Chr 1	652314	673547	21233	652314	654539	1	hypothetical protein		Chr 1	1375790	1468562	92772	1421106	1421222	1	hypothetical protein
Chr 1	652314	673547	21233	654553	655251	1	hypothetical protein		Chr 1	1375790	1468562	92772	1421207	1421380	1	hypothetical protein
Chr 1	652314	673547	21233	655275	656678	1	hypothetical protein		Chr 1	1375790	1468562	92772	1421877	1422329	1	hypothetical protein
Chr 1	652314	673547	21233	656668	657246	1	hypothetical protein		Chr 1	1375790	1468562	92772	1422470	1423009	1	hypothetical protein
Chr 1	652314	673547	21233	657255	658598	1	hypothetical protein		Chr 1	1375790	1468562	92772	1423259	1423417	1	hypothetical protein
Chr 1	652314	673547	21233	658958	663064	1	hypothetical protein		Chr 1	1375790	1468562	92772	1423777	1423905	1	hypothetical protein
Chr 1	652314	673547	21233	663218	664834	1	hypothetical protein		Chr 1	1375790	1468562	92772	1424206	1424457	1	hypothetical protein
Chr 1	652314	673547	21233	665204	665413	-1	hypothetical protein		Chr 1	1375790	1468562	92772	1424557	1425150	1	hypothetical protein
Chr 1	652314	673547	21233	665520	666059	1	hypothetical protein		Chr 1	1375790	1468562	92772	1425273	1426139	1	hypothetical protein
Chr 1	652314	673547	21233	666061	667368	1	Toxin HigB / Protein kinase domain of HipA		Chr 1	1375790	1468562	92772	1426280	1426903	1	hypothetical protein
Chr 1	652314	673547	21233	667432	667629	1	hypothetical protein		Chr 1	1375790	1468562	92772	1427074	1427445	1	hypothetical protein
Chr 1	652314	673547	21233	667988	669217	1	hypothetical protein		Chr 1	1375790	1468562	92772	1427838	1427978	1	FIG01205959: hypothetical protein
Chr 1	652314	673547	21233	669210	671003	1	hypothetical protein		Chr 1	1375790	1468562	92772	1428232	1428585	1	ORF2
Chr 1	652314	673547	21233	671003	671911	1	hypothetical protein		Chr 1	1375790	1468562	92772	1428772	1429251	1	hypothetical protein
Chr 1	652314	673547	21233	671991	672842	-1	Thymidylate synthase (EC 2.1.1.45)		Chr 1	1375790	1468562	92772	1429515	1429718	1	FIG01205959: hypothetical protein
Chr 1	652314	673547	21233	673083	673547	1	Thymidylate synthase (EC 2.1.1.45)		Chr 1	1375790	1468562	92772	1430006	1430494	1	hypothetical protein
Chr 1	1242451	1258326	15875	1242451	1242900	1	L-alanine exporter AlaE		Chr 1	1375790	1468562	92772	1431009	1431989	1	hypothetical protein
Chr 1	1242451	1258326	15875	1243215	1244351	1	Integrase		Chr 1	1375790	1468562	92772	1432141	1433397	-1	hypothetical protein
Chr 1	1242451	1258326	15875	1244462	1244845	1	hypothetical protein		Chr 1	1375790	1468562	92772	1433658	1433873	1	hypothetical protein
Chr 1	1242451	1258326	15875	1245431	1246654	1	hypothetical protein		Chr 1	1375790	1468562	92772	1433914	1434048	-1	hypothetical protein
Chr 1	1242451	1258326	15875	1246672	1248348	1	Bipolar DNA helicase HerA		Chr 1	1375790	1468562	92772	1434100	1434489	1	FIG028593: membrane protein
Chr 1	1242451	1258326	15875	1248583	1248819	-1	hypothetical protein		Chr 1	1375790	1468562	92772	1434644	1435078	1	Acetyltransferase
Chr 1	1242451	1258326	15875	1248941	1249330	1	hypothetical protein		Chr 1	1375790	1468562	92772	1435227	1435943	1	hypothetical protein
Chr 1	1242451	1258326	15875	1249392	1250021	1	hypothetical protein		Chr 1	1375790	1468562	92772	1436115	1436723	1	hypothetical protein
Chr 1	1242451	1258326	15875	1250309	1250833	-1	HigA protein (antitoxin to HigB)		Chr 1	1375790	1468562	92772	1436955	1437332	1	hypothetical protein
Chr 1	1242451	1258326	15875	1251259	1252956	1	COG0582: Integrase		Chr 1	1375790	1468562	92772	1437329	1437562	1	hypothetical protein
Chr 1	1242451	1258326	15875	1253212	1254126	-1	hypothetical protein		Chr 1	1375790	1468562	92772	1437711	1438337	1	hypothetical protein
Chr 1	1242451	1258326	15875	1254305	1254865	-1	Resolvase		Chr 1	1375790	1468562	92772	1438487	1439146	1	hypothetical protein
Chr 1	1242451	1258326	15875	1255192	1256109	1	Phage protein		Chr 1	1375790	1468562	92772	1439136	1439261	1	hypothetical protein
Chr 1	1242451	1258326	15875	1256689	1258326	1	Methyl-accepting chemotaxis protein I (serine chemoreceptor protein)		Chr 1	1375790	1468562	92772	1439290	1439643	1	hypothetical protein
Chr 1	1248583	1256109	7526	1248583	1248819	-1	hypothetical protein		Chr 1	1375790	1468562	92772	1439778	1440299	1	Acetyltransferase
Chr 1	1248583	1256109	7526	1248941	1249330	1	hypothetical protein		Chr 1	1375790	1468562	92772	1440448	1441017	1	hypothetical protein
Chr 1	1248583	1256109	7526	1249392	1250021	1	hypothetical protein		Chr 1	1375790	1468562	92772	1441158	1441406	1	hypothetical protein
Chr 1	1248583	1256109	7526	1250309	1250833	-1	HigA protein (antitoxin to HigB)		Chr 1	1375790	1468562	92772	1441439	1441861	1	hypothetical protein
Chr 1	1248583	1256109	7526	1251259	1252956	1	COG0582: Integrase		Chr 1	1375790	1468562	92772	1441969	1442868	1	hypothetical protein
Chr 1	1248583	1256109	7526	1253212	1254126	-1	hypothetical protein		Chr 1	1375790	1468562	92772	1443008	1443460	1	Histone acetyltransferase HPA2 and related acetyltransferases
Chr 1	1248583	1256109	7526	1254305	1254865	-1	Resolvase		Chr 1	1375790	1468562	92772	1443679	1444146	1	Cold shock protein of CSP family / Excalibur calcium-binding domain
Chr 1	1248583	1256109	7526	1255192	1256109	1	Phage protein		Chr 1	1375790	1468562	92772	1444106	1444264	1	hypothetical protein
Chr 1	1261056	1267434	6378	1259893	1263054	1	RND efflux system, inner membrane transporter		Chr 1	1375790	1468562	92772	1444511	1444639	1	hypothetical protein
Chr 1	1261056	1267434	6378	1263255	1263707	1	Transcriptional regulator, MarR family		Chr 1	1375790	1468562	92772	1444888	1445316	1	hypothetical protein
Chr 1	1261056	1267434	6378	1263782	1264771	-1	Auxin efflux carrier family protein		Chr 1	1375790	1468562	92772	1445476	1445982	1	hypothetical protein
Chr 1	1261056	1267434	6378	1264998	1265141	1	FIG01202044: hypothetical protein		Chr 1	1375790	1468562	92772	1445985	1446536	1	hypothetical protein
Chr 1	1261056	1267434	6378	1265376	1266398	1	Tryptophanyl-tRNA synthetase (EC 6.1.1.2)		Chr 1	1375790	1468562	92772	1446700	1447506	1	hypothetical protein
Chr 1	1261056	1267434	6378	1266470	1267231	-1	Chromosome segregation ATPase		Chr 1	1375790	1468562	92772	1447697	1448110	1	Glyoxalase family protein
Chr 1	1261056	1267434	6378	1267243	1267368	1	hypothetical protein		Chr 1	1375790	1468562	92772	1448275	1448703	1	hypothetical protein
Chr 1	1261056	1267434	6378	1267426	1268754	-1	Sphingomyelinase (EC 3.1.4.12)		Chr 1	1375790	1468562	92772	1448950	1449492	1	hypothetical protein
Chr 1	1514139	1520238	6099	1513481	1514245	-1	hypothetical protein		Chr 1	1375790	1468562	92772	1450109	1450699	1	Integral membrane protein
Chr 1	1514139	1520238	6099	1514270	1514944	-1	Predicted regulator PutR for proline utilization, GntR family		Chr 1	1375790	1468562	92772	1450732	1450848	-1	hypothetical protein
Chr 1	1514139	1520238	6099	1515112	1516638	-1	2,5-dioxovalerate dehydrogenase (EC 1.2.1.26)		Chr 1	1375790	1468562	92772	1450876	1451268	1	hypothetical protein
Chr 1	1514139	1520238	6099	1516657	1517658	-1	4-hydroxyproline epimerase (EC 5.1.1.8)		Chr 1	1375790	1468562	92772	1451470	1452009	1	hypothetical protein
Chr 1	1514139	1520238	6099	1517769	1519025	1	D-amino acid dehydrogenase family protein in hydroxy-L-proline catabolic cluster		Chr 1	1375790	1468562	92772	1452195	1452395	1	hypothetical protein
Chr 1	1514139	1520238	6099	1519148	1520221	1	ABC transporter, substrate-binding protein (cluster 1, maltose/g3p/polyamine/iron)		Chr 1	1375790	1468562	92772	1452773	1453228	1	MutT/nudix family protein
Chr 1	1520575	1527654	7079	1520302	1521276	1	Delta 1-pyrroline-2-carboxylate reductase (NAD(P)H) (EC 1.5.1.49)		Chr 1	1375790	1468562	92772	1453369	1453671	1	hypothetical protein
Chr 1	1520575	1527654	7079	1521333	1522247	1	1-pyrroline-4-hydroxy-2-carboxylate deaminase (EC 3.5.4.22)		Chr 1	1375790	1468562	92772	1454376	1454510	-1	hypothetical protein
Chr 1	1520575	1527654	7079	1522320	1523441	1	Spermidine/putrescine import ABC transporter ATP-binding protein PotA (TC 3.A.1.11.1)		Chr 1	1375790	1468562	92772	1454661	1454792	1	hypothetical protein
Chr 1	1520575	1527654	7079	1523438	1524718	1	Spermidine/putrescine import ABC transporter permease protein PotB (TC 3.A.1.11.1)		Chr 1	1375790	1468562	92772	1455155	1455853	1	hypothetical protein
Chr 1	1520575	1527654	7079	1524721	1525569	1	Spermidine/putrescine import ABC transporter permease protein PotC (TC 3.A.1.11.1)		Chr 1	1375790	1468562	92772	1456003	1456647	1	Peptidase E (EC 3.4.11.2)
Chr 1	1520575	1527654	7079	1525679	1526128	-1	FIG01200999: hypothetical protein		Chr 1	1375790	1468562	92772	1456782	1457186	1	hypothetical protein
Chr 1	1520575	1527654	7079	1526192	1526305	1	hypothetical protein		Chr 1	1375790	1468562	92772	1457327	1457617	-1	mRNA interferase RelE
Chr 1	1520575	1527654	7079	1526427	1528871	1	Microbial collagenase, secreted (EC 3.4.24.3)		Chr 1	1375790	1468562	92772	1457607	1457855	-1	RelB/StbD replicon stabilization protein (antitoxin to RelE/StbE)
Chr 1	1531349	1536844	5495	1530930	1531910	-1	Oligopeptide transport ATP-binding protein OppF (TC 3.A.1.5.1)		Chr 1	1375790	1468562	92772	1458056	1458571	1	hypothetical protein
Chr 1	1531349	1536844	5495	1531920	1532903	-1	Oligopeptide transport ATP-binding protein OppD (TC 3.A.1.5.1)		Chr 1	1375790	1468562	92772	1459276	1459965	1	hypothetical protein
Chr 1	1531349	1536844	5495	1532914	1533846	-1	Oligopeptide transport system permease protein OppC (TC 3.A.1.5.1)		Chr 1	1375790	1468562	92772	1460202	1460531	1	Acetyltransferase
Chr 1	1531349	1536844	5495	1533856	1534776	-1	Oligopeptide transport system permease protein OppB (TC 3.A.1.5.1)		Chr 1	1375790	1468562	92772	1460664	1461179	1	Acetyltransferase, GNAT family
Chr 1	1531349	1536844	5495	1534943	1536553	-1	Oligopeptide ABC transporter, periplasmic oligopeptide-binding protein OppA (TC 3.A.1.5.1)		Chr 1	1375790	1468562	92772	1461323	1461667	1	hypothetical protein
Chr 1	1531349	1536844	5495	1536821	1537927	-1	Uncharacterized peptidase YqjE		Chr 1	1375790	1468562	92772	1461917	1462099	1	hypothetical protein
Chr 1	1544355	1548931	4576	1544440	1545582	-1	corresponds to STY3950 from Accession AL513382: Salmonella typhi CT18		Chr 1	1375790	1468562	92772	1462331	1463059	1	hypothetical protein
Chr 1	1544355	1548931	4576	1545705	1546886	-1	Outer membrane protein/protective antigen OMA87		Chr 1	1375790	1468562	92772	1463078	1463236	1	hypothetical protein
Chr 1	1544355	1548931	4576	1546897	1547799	-1	hypothetical protein		Chr 1	1375790	1468562	92772	1463537	1464163	1	hypothetical protein
Chr 1	1544355	1548931	4576	1548368	1549447	1	ABC transporter, permease protein (cluster 9, phospholipid)		Chr 1	1375790	1468562	92772	1464174	1465205	1	ADP-ribose 1-phosphate phophatase related protein
Chr 1	1545705	1559113	13408	1545705	1546886	-1	Outer membrane protein/protective antigen OMA87		Chr 1	1375790	1468562	92772	1465362	1465871	1	hypothetical protein
Chr 1	1545705	1559113	13408	1546897	1547799	-1	hypothetical protein		Chr 1	1375790	1468562	92772	1466016	1466321	1	hypothetical protein
Chr 1	1545705	1559113	13408	1548368	1549447	1	ABC transporter, permease protein (cluster 9, phospholipid)		Chr 1	1375790	1468562	92772	1466475	1466870	1	hypothetical protein
Chr 1	1545705	1559113	13408	1549457	1550263	1	ABC transporter, ATP-binding protein (cluster 9, phospholipid)		Chr 1	1375790	1468562	92772	1467028	1467546	1	hypothetical protein
Chr 1	1545705	1559113	13408	1550256	1551227	1	Paraquat-inducible protein B		Chr 1	1375790	1468562	92772	1467672	1467797	1	hypothetical protein
Chr 1	1545705	1559113	13408	1551268	1551867	1	hypothetical protein		Chr 1	1375790	1468562	92772	1467986	1468105	1	hypothetical protein
Chr 1	1545705	1559113	13408	1551935	1554511	1	Miniconductance mechanosensitive channel MscM		Chr 1	1375790	1468562	92772	1468164	1468562	1	Fosfomycin resistance protein FosA
Chr 1	1545705	1559113	13408	1554672	1555175	-1	Outer membrane protein H1		Chr 1	1416139	1422414	6275	1415995	1416534	1	FIG01199617: hypothetical protein
Chr 1	1545705	1559113	13408	1555601	1556953	-1	FIG01204437: hypothetical protein		Chr 1	1416139	1422414	6275	1416787	1416912	1	hypothetical protein
Chr 1	1545705	1559113	13408	1556967	1557830	-1	Tetrapartite efflux system, membrane fusion component FusE-like		Chr 1	1416139	1422414	6275	1416906	1417046	1	FIG01205959: hypothetical protein
Chr 1	1545705	1559113	13408	1557841	1558053	-1	hypothetical protein		Chr 1	1416139	1422414	6275	1417274	1417669	1	hypothetical protein
Chr 1	1545705	1559113	13408	1558172	1559113	-1	hypothetical protein		Chr 1	1416139	1422414	6275	1417852	1418259	1	OsmC/Ohr family protein
Chr 1	1545705	1559113	13408	1559103	1560443	-1	Lysine/cadaverine antiporter membrane protein CadB		Chr 1	1416139	1422414	6275	1418397	1418858	1	hypothetical protein
Chr 1	1549309	1560142	10833	1548368	1549447	1	ABC transporter, permease protein (cluster 9, phospholipid)		Chr 1	1416139	1422414	6275	1419022	1419831	1	hypothetical protein
Chr 1	1549309	1560142	10833	1549457	1550263	1	ABC transporter, ATP-binding protein (cluster 9, phospholipid)		Chr 1	1416139	1422414	6275	1419797	1419958	1	hypothetical protein
Chr 1	1549309	1560142	10833	1550256	1551227	1	Paraquat-inducible protein B		Chr 1	1416139	1422414	6275	1420032	1420250	1	Msl2237 protein
Chr 1	1549309	1560142	10833	1551268	1551867	1	hypothetical protein		Chr 1	1416139	1422414	6275	1420411	1421091	1	Phage protein
Chr 1	1549309	1560142	10833	1551935	1554511	1	Miniconductance mechanosensitive channel MscM		Chr 1	1416139	1422414	6275	1421106	1421222	1	hypothetical protein
Chr 1	1549309	1560142	10833	1554672	1555175	-1	Outer membrane protein H1		Chr 1	1416139	1422414	6275	1421207	1421380	1	hypothetical protein
Chr 1	1549309	1560142	10833	1555601	1556953	-1	FIG01204437: hypothetical protein		Chr 1	1416139	1422414	6275	1421877	1422329	1	hypothetical protein
Chr 1	1549309	1560142	10833	1556967	1557830	-1	Tetrapartite efflux system, membrane fusion component FusE-like		Chr 1	1462938	1467562	4624	1462331	1463059	1	hypothetical protein
Chr 1	1549309	1560142	10833	1557841	1558053	-1	hypothetical protein		Chr 1	1462938	1467562	4624	1463078	1463236	1	hypothetical protein
Chr 1	1549309	1560142	10833	1558172	1559113	-1	hypothetical protein		Chr 1	1462938	1467562	4624	1463537	1464163	1	hypothetical protein
Chr 1	1549309	1560142	10833	1559103	1560443	-1	Lysine/cadaverine antiporter membrane protein CadB		Chr 1	1462938	1467562	4624	1464174	1465205	1	ADP-ribose 1-phosphate phophatase related protein
Chr 1	1562859	1568527	5668	1563440	1565734	1	Arginine decarboxylase (EC 4.1.1.19); Ornithine decarboxylase (EC 4.1.1.17); Lysine decarboxylase (E		Chr 1	1462938	1467562	4624	1465362	1465871	1	hypothetical protein
Chr 1	1562859	1568527	5668	1565816	1568110	1	Arginine decarboxylase, catabolic (EC 4.1.1.19)		Chr 1	1462938	1467562	4624	1466016	1466321	1	hypothetical protein
Chr 1	1562859	1568527	5668	1568201	1569058	1	Pyridoxal kinase (EC 2.7.1.35)		Chr 1	1462938	1467562	4624	1466475	1466870	1	hypothetical protein
Chr 1	1568201	1572518	4317	1568201	1569058	1	Pyridoxal kinase (EC 2.7.1.35)		Chr 1	1462938	1467562	4624	1467028	1467546	1	hypothetical protein
Chr 1	1568201	1572518	4317	1569249	1570430	1	FIG01201377: hypothetical protein		Chr 1	1469737	1474380	4643	1469737	1469904	1	hypothetical protein
Chr 1	1568201	1572518	4317	1570449	1570877	1	FIG01201318: hypothetical protein		Chr 1	1469737	1474380	4643	1470011	1470397	-1	hypothetical protein
Chr 1	1568201	1572518	4317	1571019	1571936	1	Transcriptional regulator, LysR family		Chr 1	1469737	1474380	4643	1470621	1471103	1	MazG protein domain
Chr 1	1568201	1572518	4317	1572234	1572518	1	peptidase M20		Chr 1	1469737	1474380	4643	1471238	1472071	1	hypothetical protein
Chr 1	1568201	1572518	4317	1572515	1573756	1	peptidase M20		Chr 1	1469737	1474380	4643	1472221	1472640	1	hypothetical protein
Chr 1	1746409	1756922	10513	1746409	1750785	1	Rhs-family protein		Chr 1	1469737	1474380	4643	1472847	1473065	1	Msl2237 protein
Chr 1	1746409	1756922	10513	1750786	1751679	1	hypothetical protein		Chr 1	1469737	1474380	4643	1473243	1473722	1	hypothetical protein
Chr 1	1746409	1756922	10513	1751710	1751847	1	hypothetical protein		Chr 1	1469737	1474380	4643	1473860	1474183	1	Acetyltransferase
Chr 1	1746409	1756922	10513	1751849	1752739	1	FIG01199814: hypothetical protein		Chr 1	1469737	1474380	4643	1474243	1474380	1	Acetyltransferase
Chr 1	1746409	1756922	10513	1753356	1754255	1	FIG01199814: hypothetical protein		Chr 1	1487162	1493448	6286	1486082	1487353	1	Gamma-aminobutyrate:alpha-ketoglutarate aminotransferase (EC 2.6.1.19)
Chr 1	1746409	1756922	10513	1754488	1754601	-1	hypothetical protein		Chr 1	1487162	1493448	6286	1487617	1488633	1	Manganese-dependent inorganic pyrophosphatase (EC 3.6.1.1)
Chr 1	1746409	1756922	10513	1754603	1755823	1	Ammonium transporter		Chr 1	1487162	1493448	6286	1488986	1490494	1	Rtn protein
Chr 1	1746409	1756922	10513	1755897	1756076	-1	FIG01203123: hypothetical protein		Chr 1	1487162	1493448	6286	1490761	1490952	1	FIG01200746: hypothetical protein
Chr 1	1746409	1756922	10513	1756197	1756922	1	NAD-dependent protein deacetylase of SIR2 family		Chr 1	1487162	1493448	6286	1491007	1493217	1	FIG01202942: hypothetical protein
Chr 1	1775281	1780235	4954	1775281	1775637	1	hypothetical protein		Chr 1	1487162	1493448	6286	1493349	1493990	1	Ser-tRNA(Ala) deacylase @ Gly-tRNA(Ala) deacylase
Chr 1	1775281	1780235	4954	1775751	1776932	1	hypothetical protein		Chr 1	1496899	1501601	4702	1497014	1497448	1	Putative PRS2 protein
Chr 1	1775281	1780235	4954	1776922	1777668	1	Signal transduction histidine kinase		Chr 1	1496899	1501601	4702	1497539	1498081	1	Adenylate cyclase (EC 4.6.1.1)
Chr 1	1775281	1780235	4954	1777687	1778652	1	Signal transduction histidine kinase		Chr 1	1496899	1501601	4702	1498265	1498597	1	FIG01202175: hypothetical protein
Chr 1	1775281	1780235	4954	1779028	1779351	-1	FIG01200445: hypothetical protein		Chr 1	1496899	1501601	4702	1498780	1499406	1	Galactoside O-acetyltransferase (EC 2.3.1.18)
Chr 1	1775281	1780235	4954	1779464	1779712	-1	FIG01200178: hypothetical protein		Chr 1	1496899	1501601	4702	1499487	1500575	-1	ABC-type sulfate transport system, permease component
Chr 1	1775281	1780235	4954	1779786	1780235	-1	Macrodomain Ter protein YcbG		Chr 1	1496899	1501601	4702	1500577	1501056	-1	FIG01203079: hypothetical protein
Chr 1	1838123	1852262	14139	1837092	1851056	-1	T1SS secreted agglutinin (RTX)		Chr 1	1496899	1501601	4702	1501068	1504223	-1	FOG: CheY-like receiver
Chr 1	1838123	1852262	14139	1851456	1852766	1	Type I secretion system, outer membrane component LapE		Chr 1	1566656	1580118	13462	1566155	1568041	1	Type III secretion outermembrane pore forming protein (YscC,MxiD,HrcC, InvG)
Chr 1	1883452	1887596	4144	1883342	1885459	-1	Type III secretion inner membrane channel protein (LcrD,HrcV,EscV,SsaV)		Chr 1	1566656	1580118	13462	1568047	1569348	1	Type III secretion inner membrane protein (YscD,homologous to flagellar export components)
Chr 1	1883452	1887596	4144	1885452	1885796	-1	Chaperone protein YscY (Yop proteins translocation protein Y)		Chr 1	1566656	1580118	13462	1569335	1569544	1	Type III secretion protein (YscE)
Chr 1	1883452	1887596	4144	1885802	1886179	-1	Type III secretion protein SctX		Chr 1	1566656	1580118	13462	1569556	1569804	1	Type III secretion cytoplasmic protein (YscF)
Chr 1	1883452	1887596	4144	1886179	1886550	-1	Type III secretion chaperone SycN		Chr 1	1566656	1580118	13462	1569808	1570167	1	Type III secretion spans bacterial envelope protein (YscG)
Chr 1	1883452	1887596	4144	1886537	1886821	-1	Type III secretion outermembrane negative regulator of secretion (TyeA)		Chr 1	1566656	1580118	13462	1570164	1570790	1	Type III secretion effector protein (YopR, encoded by YscH)
Chr 1	1883452	1887596	4144	1886802	1887695	-1	Type III secretion outermembrane contact sensing protein( yopN,Yop4b,LcrE)		Chr 1	1566656	1580118	13462	1570799	1571143	1	Type III secretion cytoplasmic protein (YscI)
Chr 1	1893720	1900367	6647	1893699	1894754	1	Type III secretion inner membrane protein (YscU,SpaS,EscU,HrcU,SsaU, homologous to flagellar export		Chr 1	1566656	1580118	13462	1571143	1571889	1	Type III secretion bridge between inner and outermembrane lipoprotein (YscJ,HrcJ,EscJ, PscJ)
Chr 1	1893720	1900367	6647	1895035	1895637	1	Transcriptional regulator, AcrR family		Chr 1	1566656	1580118	13462	1571882	1572439	1	Type III secretion cytoplasmic protein (YscK)
Chr 1	1893720	1900367	6647	1895702	1897234	-1	Inner-membrane proton/drug antiporter (MSF type) of tripartite multidrug efflux system		Chr 1	1566656	1580118	13462	1572525	1573163	1	Type III secretion cytoplasmic protein (YscL)
Chr 1	1893720	1900367	6647	1897240	1898253	-1	Membrane fusion component of MSF-type tripartite multidrug efflux system		Chr 1	1566656	1580118	13462	1573376	1573804	1	putative type III chaperone
Chr 1	1893720	1900367	6647	1898271	1898393	1	hypothetical protein		Chr 1	1566656	1580118	13462	1573808	1574971	1	hypothetical protein
Chr 1	1893720	1900367	6647	1898520	1899998	-1	hypothetical protein		Chr 1	1566656	1580118	13462	1575214	1575663	1	FIG01200647: hypothetical protein
Chr 1	1893720	1900367	6647	1899992	1900465	-1	hypothetical protein		Chr 1	1566656	1580118	13462	1575674	1576651	1	hypothetical protein
Chr 1	1914060	1921951	7891	1914241	1914489	-1	Type III secretion transporter lipoprotein (YscW,VirG)		Chr 1	1566656	1580118	13462	1576879	1577337	1	hypothetical protein
Chr 1	1914060	1921951	7891	1915046	1915492	1	Unknown, probably involved in type III secretion		Chr 1	1566656	1580118	13462	1577347	1578825	1	hypothetical protein
Chr 1	1914060	1921951	7891	1915500	1915811	1	FIG01200721: hypothetical protein		Chr 1	1566656	1580118	13462	1578898	1579524	-1	hypothetical protein
Chr 1	1914060	1921951	7891	1915920	1917440	-1	Aldehyde dehydrogenase (EC 1.2.1.3)		Chr 1	1566656	1580118	13462	1579612	1580550	-1	Dienelactone hydrolase and related enzymes
Chr 1	1914060	1921951	7891	1917676	1919436	1	sigma-54-dependent transcriptional regulator		Chr 1	1583747	1588900	5153	1582693	1583748	-1	Type III secretion inner membrane protein (YscU,SpaS,EscU,HrcU,SsaU, homologous to flagellar export
Chr 1	1914060	1921951	7891	1919497	1919634	-1	FIG01199928: hypothetical protein		Chr 1	1583747	1588900	5153	1583764	1584549	-1	Type III secretion inner membrane protein (YscT,HrcT,SpaR,EscT,EpaR1,homologous to flagellar export
Chr 1	1914060	1921951	7891	1920214	1920417	1	FIG01200865: hypothetical protein		Chr 1	1583747	1588900	5153	1584546	1584812	-1	Type III secretion inner membrane protein (YscS,homologous to flagellar export components)
Chr 1	1914060	1921951	7891	1920428	1920955	-1	putative membrane protein		Chr 1	1583747	1588900	5153	1584826	1585476	-1	Type III secretion inner membrane protein (YscR,SpaR,HrcR,EscR,homologous to flagellar export compon
Chr 1	1914060	1921951	7891	1920952	1921806	-1	probable membrane protein YPO2863		Chr 1	1583747	1588900	5153	1585473	1586438	-1	Type III secretion inner membrane protein (YscQ,homologous to flagellar export components)
Chr 1	1933678	1940304	6626	1933102	1934253	1	Efflux ABC transporter, permease protein		Chr 1	1583747	1588900	5153	1586435	1587775	-1	Type III secretion protein (YscP)
Chr 1	1933678	1940304	6626	1934656	1935642	1	Cytochrome c551 peroxidase (EC 1.11.1.5)		Chr 1	1583747	1588900	5153	1587785	1588246	-1	Type III secretion spans bacterial envelope protein (YscO)
Chr 1	1933678	1940304	6626	1935714	1937138	-1	Aspartokinase (EC 2.7.2.4) associated with ectoine biosynthesis		Chr 1	1583747	1588900	5153	1588243	1589709	-1	Type III secretion cytoplasmic ATP synthase (EC 3.6.3.14, YscN,SpaL,MxiB,HrcN,EscN)
Chr 1	1933678	1940304	6626	1937230	1937616	-1	L-ectoine synthase (EC 4.2.1.108)		Chr 1	1621452	1671823	50371	1621452	1623428	-1	GGDEF domain protein
Chr 1	1933678	1940304	6626	1937632	1938897	-1	Diaminobutyrate--2-oxoglutarate transaminase (EC 2.6.1.76)		Chr 1	1621452	1671823	50371	1623618	1623971	-1	FIG01201286: hypothetical protein
Chr 1	1933678	1940304	6626	1938932	1939465	-1	L-2,4-diaminobutyric acid acetyltransferase (EC 2.3.1.178)		Chr 1	1621452	1671823	50371	1624122	1624742	-1	T1SS peptidoglycan-associated lipoprotein LapL
Chr 1	1933678	1940304	6626	1939767	1941428	-1	High-affinity choline uptake protein BetT		Chr 1	1621452	1671823	50371	1624745	1626055	-1	Type I secretion system, outer membrane component LapE
Chr 1	1969777	1974613	4836	1969080	1969805	1	Type IV pilus (Tfp) assembly protein PilF		Chr 1	1621452	1671823	50371	1626566	1632433	1	T1SS secreted agglutinin (RTX)
Chr 1	1969777	1974613	4836	1970137	1971066	1	ABC transporter, substrate-binding protein (cluster 12, methionine/phosphonates)		Chr 1	1621452	1671823	50371	1632888	1633343	-1	hypothetical protein
Chr 1	1969777	1974613	4836	1971066	1973225	1	c-di-GMP phosphodiesterase (EC 3.1.4.52)		Chr 1	1621452	1671823	50371	1633340	1634542	-1	hypothetical protein
Chr 1	1969777	1974613	4836	1973400	1976555	1	FOG: CheY-like receiver		Chr 1	1621452	1671823	50371	1635003	1635425	1	hypothetical protein
Chr 1	1981777	1987498	5721	1981722	1982609	1	Permease of the drug/metabolite transporter (DMT) superfamily		Chr 1	1621452	1671823	50371	1635434	1635760	1	hypothetical protein
Chr 1	1981777	1987498	5721	1982669	1983496	-1	HTH-type transcriptional regulator gadW		Chr 1	1621452	1671823	50371	1635993	1636280	1	hypothetical protein
Chr 1	1981777	1987498	5721	1983631	1984272	-1	Ser-tRNA(Ala) deacylase @ Gly-tRNA(Ala) deacylase		Chr 1	1621452	1671823	50371	1636468	1636665	1	Histone acetyltransferase HPA2 and related acetyltransferases
Chr 1	1981777	1987498	5721	1984404	1986614	-1	FIG01202942: hypothetical protein		Chr 1	1621452	1671823	50371	1636727	1637005	1	Mobile element protein
Chr 1	1981777	1987498	5721	1986669	1986860	-1	FIG01200746: hypothetical protein		Chr 1	1621452	1671823	50371	1637053	1637637	1	Mobile element protein
Chr 1	1981777	1987498	5721	1987127	1988635	-1	Rtn protein		Chr 1	1621452	1671823	50371	1637756	1637878	1	Mobile element protein
Chr 1	1992662	2003335	10673	1991554	1992981	-1	Gamma-glutamyl-aminobutyraldehyde dehydrogenase (EC 1.2.1.-)		Chr 1	1621452	1671823	50371	1638430	1639353	1	hypothetical protein
Chr 1	1992662	2003335	10673	1993036	1994118	-1	Agmatine deiminase (EC 3.5.3.12)		Chr 1	1621452	1671823	50371	1639350	1639748	1	hypothetical protein
Chr 1	1992662	2003335	10673	1994131	1994997	-1	N-carbamoylputrescine amidase (EC 3.5.1.53)		Chr 1	1621452	1671823	50371	1639988	1640440	1	hypothetical protein
Chr 1	1992662	2003335	10673	1995015	1996292	-1	Gamma-glutamyl-putrescine oxidase (EC1.4.3.-)		Chr 1	1621452	1671823	50371	1640437	1640925	1	hypothetical protein
Chr 1	1992662	2003335	10673	1996330	1997814	-1	Gamma-glutamyl-aminobutyraldehyde dehydrogenase (EC 1.2.1.-)		Chr 1	1621452	1671823	50371	1641082	1641624	1	hypothetical protein
Chr 1	1992662	2003335	10673	1997850	1998281	-1	Putrescine utilization regulator		Chr 1	1621452	1671823	50371	1641760	1642206	1	Putative acetyltransferase
Chr 1	1992662	2003335	10673	1998278	1998406	-1	Putrescine utilization regulator		Chr 1	1621452	1671823	50371	1642343	1642879	1	hypothetical protein
Chr 1	1992662	2003335	10673	1998425	1999171	-1	Gamma-glutamyl-GABA hydrolase (EC 3.5.1.94)		Chr 1	1621452	1671823	50371	1643048	1643596	1	hypothetical protein
Chr 1	1992662	2003335	10673	1999512	2000855	1	Gamma-glutamyl-putrescine synthetase (EC 6.3.1.11)		Chr 1	1621452	1671823	50371	1643779	1643985	1	hypothetical protein
Chr 1	1992662	2003335	10673	2000874	2002349	1	Putative symporter in putrescine utilization cluster		Chr 1	1621452	1671823	50371	1644192	1644701	1	hypothetical protein
Chr 1	1992662	2003335	10673	2002441	2002902	-1	hypothetical protein		Chr 1	1621452	1671823	50371	1644885	1645268	-1	hypothetical protein
Chr 1	1992662	2003335	10673	2003244	2003690	1	hypothetical protein		Chr 1	1621452	1671823	50371	1645760	1645906	1	hypothetical protein
Chr 1	2003244	2013928	10684	2003244	2003690	1	hypothetical protein		Chr 1	1621452	1671823	50371	1646312	1646473	1	hypothetical protein
Chr 1	2003244	2013928	10684	2003805	2004008	1	hypothetical protein		Chr 1	1621452	1671823	50371	1646523	1647308	1	Single-stranded DNA-binding protein
Chr 1	2003244	2013928	10684	2004411	2004539	1	hypothetical protein		Chr 1	1621452	1671823	50371	1647289	1647426	1	hypothetical protein
Chr 1	2003244	2013928	10684	2004667	2004801	1	hypothetical protein		Chr 1	1621452	1671823	50371	1647579	1648235	1	Mobile element protein
Chr 1	2003244	2013928	10684	2005007	2005678	-1	hypothetical protein		Chr 1	1621452	1671823	50371	1648236	1648385	-1	hypothetical protein
Chr 1	2003244	2013928	10684	2005976	2006278	-1	Uncharacterized NAD(P)H oxidoreductase, YdeQ/YrkL/YwrO family		Chr 1	1621452	1671823	50371	1648975	1649412	1	hypothetical protein
Chr 1	2003244	2013928	10684	2006547	2008163	-1	hypothetical protein		Chr 1	1621452	1671823	50371	1649416	1649910	1	hypothetical protein
Chr 1	2003244	2013928	10684	2008537	2008713	-1	hypothetical protein		Chr 1	1621452	1671823	50371	1650728	1650850	-1	Putative threonine efflux protein
Chr 1	2003244	2013928	10684	2008841	2008936	-1	hypothetical protein		Chr 1	1621452	1671823	50371	1650878	1651423	-1	Acetyltransferase
Chr 1	2003244	2013928	10684	2008929	2009327	-1	hypothetical protein		Chr 1	1621452	1671823	50371	1651586	1651948	-1	hypothetical protein
Chr 1	2003244	2013928	10684	2009590	2011866	-1	RNA helicase		Chr 1	1621452	1671823	50371	1652062	1652508	-1	hypothetical protein
Chr 1	2003244	2013928	10684	2011860	2012570	-1	hypothetical protein		Chr 1	1621452	1671823	50371	1652850	1653311	1	hypothetical protein
Chr 1	2003244	2013928	10684	2012963	2013928	-1	hypothetical protein		Chr 1	1621452	1671823	50371	1653440	1653598	1	hypothetical protein
Chr 1	2003530	2017416	13886	2003244	2003690	1	hypothetical protein		Chr 1	1621452	1671823	50371	1653621	1654022	1	T1SS secreted agglutinin (RTX)
Chr 1	2003530	2017416	13886	2003805	2004008	1	hypothetical protein		Chr 1	1621452	1671823	50371	1654051	1654710	1	T1SS secreted agglutinin (RTX)
Chr 1	2003530	2017416	13886	2004411	2004539	1	hypothetical protein		Chr 1	1621452	1671823	50371	1654811	1655509	1	T1SS secreted agglutinin (RTX)
Chr 1	2003530	2017416	13886	2004667	2004801	1	hypothetical protein		Chr 1	1621452	1671823	50371	1655565	1660580	1	T1SS secreted agglutinin (RTX)
Chr 1	2003530	2017416	13886	2005007	2005678	-1	hypothetical protein		Chr 1	1621452	1671823	50371	1660646	1661263	-1	T1SS peptidoglycan-associated lipoprotein LapL
Chr 1	2003530	2017416	13886	2005976	2006278	-1	Uncharacterized NAD(P)H oxidoreductase, YdeQ/YrkL/YwrO family		Chr 1	1621452	1671823	50371	1661266	1662582	-1	Agglutination protein
Chr 1	2003530	2017416	13886	2006547	2008163	-1	hypothetical protein		Chr 1	1621452	1671823	50371	1662985	1665810	1	T1SS secreted agglutinin RTX
Chr 1	2003530	2017416	13886	2008537	2008713	-1	hypothetical protein		Chr 1	1621452	1671823	50371	1665807	1668971	1	T1SS secreted agglutinin RTX
Chr 1	2003530	2017416	13886	2008841	2008936	-1	hypothetical protein		Chr 1	1621452	1671823	50371	1669029	1670222	-1	23S rRNA (cytosine(1962)-C(5))-methyltransferase (EC 2.1.1.191)
Chr 1	2003530	2017416	13886	2008929	2009327	-1	hypothetical protein		Chr 1	1621452	1671823	50371	1670219	1670335	-1	hypothetical protein
Chr 1	2003530	2017416	13886	2009590	2011866	-1	RNA helicase		Chr 1	1621452	1671823	50371	1670406	1670699	-1	N-acetylglucosamine regulated methyl-accepting chemotaxis protein
Chr 1	2003530	2017416	13886	2011860	2012570	-1	hypothetical protein		Chr 1	1621452	1671823	50371	1670684	1671823	-1	N-acetylglucosamine regulated methyl-accepting chemotaxis protein
Chr 1	2003530	2017416	13886	2012963	2013928	-1	hypothetical protein		Chr 1	1626809	1636488	9679	1626566	1632433	1	T1SS secreted agglutinin (RTX)
Chr 1	2003530	2017416	13886	2014169	2015419	-1	hypothetical protein		Chr 1	1626809	1636488	9679	1632888	1633343	-1	hypothetical protein
Chr 1	2003530	2017416	13886	2015412	2015654	-1	hypothetical protein		Chr 1	1626809	1636488	9679	1633340	1634542	-1	hypothetical protein
Chr 1	2003530	2017416	13886	2015739	2016758	-1	hypothetical protein		Chr 1	1626809	1636488	9679	1635003	1635425	1	hypothetical protein
Chr 1	2003530	2017416	13886	2016885	2018069	-1	Phage integrase		Chr 1	1626809	1636488	9679	1635434	1635760	1	hypothetical protein
Chr 1	2004411	2068836	64425	2004411	2004539	1	hypothetical protein		Chr 1	1626809	1636488	9679	1635993	1636280	1	hypothetical protein
Chr 1	2004411	2068836	64425	2004667	2004801	1	hypothetical protein		Chr 1	1626809	1636488	9679	1636468	1636665	1	Histone acetyltransferase HPA2 and related acetyltransferases
Chr 1	2004411	2068836	64425	2005007	2005678	-1	hypothetical protein		Chr 1	1632888	1652508	19620	1632888	1633343	-1	hypothetical protein
Chr 1	2004411	2068836	64425	2005976	2006278	-1	Uncharacterized NAD(P)H oxidoreductase, YdeQ/YrkL/YwrO family		Chr 1	1632888	1652508	19620	1633340	1634542	-1	hypothetical protein
Chr 1	2004411	2068836	64425	2006547	2008163	-1	hypothetical protein		Chr 1	1632888	1652508	19620	1635003	1635425	1	hypothetical protein
Chr 1	2004411	2068836	64425	2008537	2008713	-1	hypothetical protein		Chr 1	1632888	1652508	19620	1635434	1635760	1	hypothetical protein
Chr 1	2004411	2068836	64425	2008841	2008936	-1	hypothetical protein		Chr 1	1632888	1652508	19620	1635993	1636280	1	hypothetical protein
Chr 1	2004411	2068836	64425	2008929	2009327	-1	hypothetical protein		Chr 1	1632888	1652508	19620	1636468	1636665	1	Histone acetyltransferase HPA2 and related acetyltransferases
Chr 1	2004411	2068836	64425	2009590	2011866	-1	RNA helicase		Chr 1	1632888	1652508	19620	1636727	1637005	1	Mobile element protein
Chr 1	2004411	2068836	64425	2011860	2012570	-1	hypothetical protein		Chr 1	1632888	1652508	19620	1637053	1637637	1	Mobile element protein
Chr 1	2004411	2068836	64425	2012963	2013928	-1	hypothetical protein		Chr 1	1632888	1652508	19620	1637756	1637878	1	Mobile element protein
Chr 1	2004411	2068836	64425	2014169	2015419	-1	hypothetical protein		Chr 1	1632888	1652508	19620	1638430	1639353	1	hypothetical protein
Chr 1	2004411	2068836	64425	2015412	2015654	-1	hypothetical protein		Chr 1	1632888	1652508	19620	1639350	1639748	1	hypothetical protein
Chr 1	2004411	2068836	64425	2015739	2016758	-1	hypothetical protein		Chr 1	1632888	1652508	19620	1639988	1640440	1	hypothetical protein
Chr 1	2004411	2068836	64425	2016885	2018069	-1	Phage integrase		Chr 1	1632888	1652508	19620	1640437	1640925	1	hypothetical protein
Chr 1	2004411	2068836	64425	2018173	2018334	1	hypothetical protein		Chr 1	1632888	1652508	19620	1641082	1641624	1	hypothetical protein
Chr 1	2004411	2068836	64425	2018343	2018633	-1	hypothetical protein		Chr 1	1632888	1652508	19620	1641760	1642206	1	Putative acetyltransferase
Chr 1	2004411	2068836	64425	2019040	2019732	1	hypothetical protein		Chr 1	1632888	1652508	19620	1642343	1642879	1	hypothetical protein
Chr 1	2004411	2068836	64425	2019991	2020578	-1	hypothetical protein		Chr 1	1632888	1652508	19620	1643048	1643596	1	hypothetical protein
Chr 1	2004411	2068836	64425	2020724	2021260	-1	hypothetical protein		Chr 1	1632888	1652508	19620	1643779	1643985	1	hypothetical protein
Chr 1	2004411	2068836	64425	2021325	2021678	-1	hypothetical protein		Chr 1	1632888	1652508	19620	1644192	1644701	1	hypothetical protein
Chr 1	2004411	2068836	64425	2021817	2022098	-1	hypothetical protein		Chr 1	1632888	1652508	19620	1644885	1645268	-1	hypothetical protein
Chr 1	2004411	2068836	64425	2022246	2022605	-1	hypothetical protein		Chr 1	1632888	1652508	19620	1645760	1645906	1	hypothetical protein
Chr 1	2004411	2068836	64425	2022751	2023299	-1	hypothetical protein		Chr 1	1632888	1652508	19620	1646312	1646473	1	hypothetical protein
Chr 1	2004411	2068836	64425	2024253	2025722	-1	hypothetical protein		Chr 1	1632888	1652508	19620	1646523	1647308	1	Single-stranded DNA-binding protein
Chr 1	2004411	2068836	64425	2026634	2026750	1	hypothetical protein		Chr 1	1632888	1652508	19620	1647289	1647426	1	hypothetical protein
Chr 1	2004411	2068836	64425	2026974	2027846	-1	hypothetical protein		Chr 1	1632888	1652508	19620	1647579	1648235	1	Mobile element protein
Chr 1	2004411	2068836	64425	2028063	2028491	-1	Acetyltransferase		Chr 1	1632888	1652508	19620	1648236	1648385	-1	hypothetical protein
Chr 1	2004411	2068836	64425	2028603	2029091	-1	Uncharacterized protein YbbK		Chr 1	1632888	1652508	19620	1648975	1649412	1	hypothetical protein
Chr 1	2004411	2068836	64425	2029625	2029789	1	hypothetical protein		Chr 1	1632888	1652508	19620	1649416	1649910	1	hypothetical protein
Chr 1	2004411	2068836	64425	2030453	2030881	-1	hypothetical protein		Chr 1	1632888	1652508	19620	1650728	1650850	-1	Putative threonine efflux protein
Chr 1	2004411	2068836	64425	2030951	2031544	-1	hypothetical protein		Chr 1	1632888	1652508	19620	1650878	1651423	-1	Acetyltransferase
Chr 1	2004411	2068836	64425	2031695	2032378	-1	hypothetical protein		Chr 1	1632888	1652508	19620	1651586	1651948	-1	hypothetical protein
Chr 1	2004411	2068836	64425	2032535	2032966	-1	hypothetical protein		Chr 1	1632888	1652508	19620	1652062	1652508	-1	hypothetical protein
Chr 1	2004411	2068836	64425	2033155	2033580	-1	hypothetical protein		Chr 1	1652412	1657802	5390	1652062	1652508	-1	hypothetical protein
Chr 1	2004411	2068836	64425	2033728	2034036	-1	hypothetical protein		Chr 1	1652412	1657802	5390	1652850	1653311	1	hypothetical protein
Chr 1	2004411	2068836	64425	2034188	2034919	-1	hypothetical protein		Chr 1	1652412	1657802	5390	1653440	1653598	1	hypothetical protein
Chr 1	2004411	2068836	64425	2035063	2035383	-1	hypothetical protein		Chr 1	1652412	1657802	5390	1653621	1654022	1	T1SS secreted agglutinin (RTX)
Chr 1	2004411	2068836	64425	2035793	2036080	1	hypothetical protein		Chr 1	1652412	1657802	5390	1654051	1654710	1	T1SS secreted agglutinin (RTX)
Chr 1	2004411	2068836	64425	2036785	2037258	-1	putative acetyltransferase		Chr 1	1652412	1657802	5390	1654811	1655509	1	T1SS secreted agglutinin (RTX)
Chr 1	2004411	2068836	64425	2037406	2037882	-1	FIG01201438: hypothetical protein		Chr 1	1652412	1657802	5390	1655565	1660580	1	T1SS secreted agglutinin (RTX)
Chr 1	2004411	2068836	64425	2038037	2038453	-1	hypothetical protein		Chr 1	1716318	1730300	13982	1716318	1716767	1	Macrodomain Ter protein YcbG
Chr 1	2004411	2068836	64425	2038671	2039468	-1	hypothetical protein		Chr 1	1716318	1730300	13982	1716841	1717089	1	FIG01200178: hypothetical protein
Chr 1	2004411	2068836	64425	2039612	2039962	-1	hypothetical protein		Chr 1	1716318	1730300	13982	1717202	1717525	1	FIG01200445: hypothetical protein
Chr 1	2004411	2068836	64425	2040107	2040745	-1	hypothetical protein		Chr 1	1716318	1730300	13982	1717788	1718141	1	bacteriophage f237 ORF9
Chr 1	2004411	2068836	64425	2040897	2041064	1	hypothetical protein		Chr 1	1716318	1730300	13982	1718448	1719041	-1	Adenine-specific methyltransferase (EC 2.1.1.72)
Chr 1	2004411	2068836	64425	2041111	2041929	-1	ISSod13, transposase		Chr 1	1716318	1730300	13982	1719063	1719329	-1	Adenine-specific methyltransferase (EC 2.1.1.72)
Chr 1	2004411	2068836	64425	2042242	2042481	-1	Acetyltransferase, GNAT family		Chr 1	1716318	1730300	13982	1719371	1719718	-1	RstA phage-related replication protein
Chr 1	2004411	2068836	64425	2042854	2043345	-1	hypothetical protein		Chr 1	1716318	1730300	13982	1719702	1719917	-1	FIG01203905: hypothetical protein
Chr 1	2004411	2068836	64425	2043345	2044235	-1	hypothetical protein		Chr 1	1716318	1730300	13982	1719920	1720228	-1	FIG01201881: hypothetical protein
Chr 1	2004411	2068836	64425	2044846	2045646	-1	Mobile element protein		Chr 1	1716318	1730300	13982	1720427	1720819	1	bacteriophage f237 ORF10
Chr 1	2004411	2068836	64425	2045643	2045951	-1	Mobile element protein		Chr 1	1716318	1730300	13982	1721022	1721189	1	hypothetical protein
Chr 1	2004411	2068836	64425	2046168	2046437	-1	YoeB toxin protein		Chr 1	1716318	1730300	13982	1721431	1721859	-1	RstR phage-related transcriptional repressor
Chr 1	2004411	2068836	64425	2046430	2046684	-1	YefM protein (antitoxin to YoeB)		Chr 1	1716318	1730300	13982	1721890	1723194	1	RstA phage-related replication protein
Chr 1	2004411	2068836	64425	2046908	2047174	-1	hypothetical protein		Chr 1	1716318	1730300	13982	1723206	1723442	1	hypothetical protein
Chr 1	2004411	2068836	64425	2047462	2047587	-1	Glucose 1-dehydrogenase (EC 1.1.1.47)		Chr 1	1716318	1730300	13982	1723432	1723968	1	hypothetical protein
Chr 1	2004411	2068836	64425	2047610	2047738	1	hypothetical protein		Chr 1	1716318	1730300	13982	1724612	1726342	-1	Signal transduction histidine kinase
Chr 1	2004411	2068836	64425	2047969	2048376	-1	hypothetical protein		Chr 1	1716318	1730300	13982	1726332	1727513	-1	hypothetical protein
Chr 1	2004411	2068836	64425	2048645	2048758	-1	hypothetical protein		Chr 1	1716318	1730300	13982	1727627	1727983	-1	hypothetical protein
Chr 1	2004411	2068836	64425	2049064	2049348	1	Antitoxin DinJ (binds YafQ toxin)		Chr 1	1716318	1730300	13982	1728240	1729667	1	Cytochrome c oxidase (cbb3-type) subunit CcoN (EC 1.9.3.1)
Chr 1	2004411	2068836	64425	2049345	2049623	1	Death on curing protein, Doc toxin		Chr 1	1716318	1730300	13982	1729680	1730300	1	Cytochrome c oxidase (cbb3-type) subunit CcoO (EC 1.9.3.1)
Chr 1	2004411	2068836	64425	2049759	2050112	-1	DNA repair protein RecN		Chr 1	1716318	1727983	11665	1716318	1716767	1	Macrodomain Ter protein YcbG
Chr 1	2004411	2068836	64425	2050285	2051040	-1	hypothetical protein		Chr 1	1716318	1727983	11665	1716841	1717089	1	FIG01200178: hypothetical protein
Chr 1	2004411	2068836	64425	2051262	2052881	-1	hypothetical protein		Chr 1	1716318	1727983	11665	1717202	1717525	1	FIG01200445: hypothetical protein
Chr 1	2004411	2068836	64425	2053047	2053313	-1	hypothetical protein		Chr 1	1716318	1727983	11665	1717788	1718141	1	bacteriophage f237 ORF9
Chr 1	2004411	2068836	64425	2053516	2054022	1	hypothetical protein		Chr 1	1716318	1727983	11665	1718448	1719041	-1	Adenine-specific methyltransferase (EC 2.1.1.72)
Chr 1	2004411	2068836	64425	2054801	2055268	-1	hypothetical protein		Chr 1	1716318	1727983	11665	1719063	1719329	-1	Adenine-specific methyltransferase (EC 2.1.1.72)
Chr 1	2004411	2068836	64425	2055404	2056063	-1	hypothetical protein		Chr 1	1716318	1727983	11665	1719371	1719718	-1	RstA phage-related replication protein
Chr 1	2004411	2068836	64425	2056290	2056436	-1	hypothetical protein		Chr 1	1716318	1727983	11665	1719702	1719917	-1	FIG01203905: hypothetical protein
Chr 1	2004411	2068836	64425	2056743	2056889	-1	hypothetical protein		Chr 1	1716318	1727983	11665	1719920	1720228	-1	FIG01201881: hypothetical protein
Chr 1	2004411	2068836	64425	2057293	2058072	-1	hypothetical protein		Chr 1	1716318	1727983	11665	1720427	1720819	1	bacteriophage f237 ORF10
Chr 1	2004411	2068836	64425	2058210	2058485	-1	hypothetical protein		Chr 1	1716318	1727983	11665	1721022	1721189	1	hypothetical protein
Chr 1	2004411	2068836	64425	2058629	2059855	-1	hypothetical protein		Chr 1	1716318	1727983	11665	1721431	1721859	-1	RstR phage-related transcriptional repressor
Chr 1	2004411	2068836	64425	2060515	2060868	-1	hypothetical protein		Chr 1	1716318	1727983	11665	1721890	1723194	1	RstA phage-related replication protein
Chr 1	2004411	2068836	64425	2061016	2061594	-1	hypothetical protein		Chr 1	1716318	1727983	11665	1723206	1723442	1	hypothetical protein
Chr 1	2004411	2068836	64425	2061756	2062277	-1	Acetyltransferase		Chr 1	1716318	1727983	11665	1723432	1723968	1	hypothetical protein
Chr 1	2004411	2068836	64425	2062305	2062430	-1	hypothetical protein		Chr 1	1716318	1727983	11665	1724612	1726342	-1	Signal transduction histidine kinase
Chr 1	2004411	2068836	64425	2062427	2063056	-1	hypothetical protein		Chr 1	1716318	1727983	11665	1726332	1727513	-1	hypothetical protein
Chr 1	2004411	2068836	64425	2063056	2063322	-1	hypothetical protein		Chr 1	1716318	1727983	11665	1727627	1727983	-1	hypothetical protein
Chr 1	2004411	2068836	64425	2063911	2064879	-1	hypothetical protein		Chr 1	1746327	1754240	7913	1746327	1747052	-1	NAD-dependent protein deacetylase of SIR2 family
Chr 1	2004411	2068836	64425	2064896	2065333	-1	hypothetical protein		Chr 1	1746327	1754240	7913	1747173	1747352	1	FIG01203123: hypothetical protein
Chr 1	2004411	2068836	64425	2065544	2065678	1	hypothetical protein		Chr 1	1746327	1754240	7913	1747427	1748647	-1	Ammonium transporter
Chr 1	2004411	2068836	64425	2065965	2066627	-1	hypothetical protein		Chr 1	1746327	1754240	7913	1748649	1748762	1	hypothetical protein
Chr 1	2004411	2068836	64425	2066846	2067241	-1	hypothetical protein		Chr 1	1746327	1754240	7913	1748997	1749461	-1	FIG01199814: hypothetical protein
Chr 1	2004411	2068836	64425	2068525	2068836	-1	hypothetical protein		Chr 1	1746327	1754240	7913	1749577	1750083	-1	Ankyrin
Chr 1	2015412	2087193	71781	2014169	2015419	-1	hypothetical protein		Chr 1	1746327	1754240	7913	1750086	1754240	-1	Rhs-family protein
Chr 1	2015412	2087193	71781	2015412	2015654	-1	hypothetical protein		Chr 1	1851977	1861583	9606	1851238	1852503	1	Putative metal-dependent phosphohydrolase with tandem HD motifs
Chr 1	2015412	2087193	71781	2015739	2016758	-1	hypothetical protein		Chr 1	1851977	1861583	9606	1852569	1853171	-1	SM-20-related protein
Chr 1	2015412	2087193	71781	2016885	2018069	-1	Phage integrase		Chr 1	1851977	1861583	9606	1853194	1853313	1	hypothetical protein
Chr 1	2015412	2087193	71781	2018173	2018334	1	hypothetical protein		Chr 1	1851977	1861583	9606	1853331	1853498	-1	FIG01200665: hypothetical protein
Chr 1	2015412	2087193	71781	2018343	2018633	-1	hypothetical protein		Chr 1	1851977	1861583	9606	1853581	1854072	-1	FIG01201004: hypothetical protein
Chr 1	2015412	2087193	71781	2019040	2019732	1	hypothetical protein		Chr 1	1851977	1861583	9606	1854081	1854665	-1	hypothetical protein
Chr 1	2015412	2087193	71781	2019991	2020578	-1	hypothetical protein		Chr 1	1851977	1861583	9606	1854722	1855060	-1	FIG01201004: hypothetical protein
Chr 1	2015412	2087193	71781	2020724	2021260	-1	hypothetical protein		Chr 1	1851977	1861583	9606	1855223	1856044	-1	FIG01205024: hypothetical protein
Chr 1	2015412	2087193	71781	2021325	2021678	-1	hypothetical protein		Chr 1	1851977	1861583	9606	1856161	1856577	-1	hypothetical protein
Chr 1	2015412	2087193	71781	2021817	2022098	-1	hypothetical protein		Chr 1	1851977	1861583	9606	1856628	1857197	-1	hypothetical protein
Chr 1	2015412	2087193	71781	2022246	2022605	-1	hypothetical protein		Chr 1	1851977	1861583	9606	1857411	1857902	-1	FIG01201004: hypothetical protein
Chr 1	2015412	2087193	71781	2022751	2023299	-1	hypothetical protein		Chr 1	1851977	1861583	9606	1857908	1858543	-1	FIG01205024: hypothetical protein
Chr 1	2015412	2087193	71781	2024253	2025722	-1	hypothetical protein		Chr 1	1851977	1861583	9606	1858543	1859259	-1	hypothetical protein
Chr 1	2015412	2087193	71781	2026634	2026750	1	hypothetical protein		Chr 1	1851977	1861583	9606	1859256	1859915	-1	hypothetical protein
Chr 1	2015412	2087193	71781	2026974	2027846	-1	hypothetical protein		Chr 1	1851977	1861583	9606	1859985	1860476	-1	FIG01201004: hypothetical protein
Chr 1	2015412	2087193	71781	2028063	2028491	-1	Acetyltransferase		Chr 1	1851977	1861583	9606	1860479	1861084	-1	hypothetical protein
Chr 1	2015412	2087193	71781	2028603	2029091	-1	Uncharacterized protein YbbK		Chr 1	1851977	1861583	9606	1861089	1861364	-1	FIG01201975: hypothetical protein
Chr 1	2015412	2087193	71781	2029625	2029789	1	hypothetical protein		Chr 1	1851977	1861583	9606	1861535	1861657	-1	hypothetical protein
Chr 1	2015412	2087193	71781	2030453	2030881	-1	hypothetical protein		Chr 1	1853194	1872025	18831	1853194	1853313	1	hypothetical protein
Chr 1	2015412	2087193	71781	2030951	2031544	-1	hypothetical protein		Chr 1	1853194	1872025	18831	1853331	1853498	-1	FIG01200665: hypothetical protein
Chr 1	2015412	2087193	71781	2031695	2032378	-1	hypothetical protein		Chr 1	1853194	1872025	18831	1853581	1854072	-1	FIG01201004: hypothetical protein
Chr 1	2015412	2087193	71781	2032535	2032966	-1	hypothetical protein		Chr 1	1853194	1872025	18831	1854081	1854665	-1	hypothetical protein
Chr 1	2015412	2087193	71781	2033155	2033580	-1	hypothetical protein		Chr 1	1853194	1872025	18831	1854722	1855060	-1	FIG01201004: hypothetical protein
Chr 1	2015412	2087193	71781	2033728	2034036	-1	hypothetical protein		Chr 1	1853194	1872025	18831	1855223	1856044	-1	FIG01205024: hypothetical protein
Chr 1	2015412	2087193	71781	2034188	2034919	-1	hypothetical protein		Chr 1	1853194	1872025	18831	1856161	1856577	-1	hypothetical protein
Chr 1	2015412	2087193	71781	2035063	2035383	-1	hypothetical protein		Chr 1	1853194	1872025	18831	1856628	1857197	-1	hypothetical protein
Chr 1	2015412	2087193	71781	2035793	2036080	1	hypothetical protein		Chr 1	1853194	1872025	18831	1857411	1857902	-1	FIG01201004: hypothetical protein
Chr 1	2015412	2087193	71781	2036785	2037258	-1	putative acetyltransferase		Chr 1	1853194	1872025	18831	1857908	1858543	-1	FIG01205024: hypothetical protein
Chr 1	2015412	2087193	71781	2037406	2037882	-1	FIG01201438: hypothetical protein		Chr 1	1853194	1872025	18831	1858543	1859259	-1	hypothetical protein
Chr 1	2015412	2087193	71781	2038037	2038453	-1	hypothetical protein		Chr 1	1853194	1872025	18831	1859256	1859915	-1	hypothetical protein
Chr 1	2015412	2087193	71781	2038671	2039468	-1	hypothetical protein		Chr 1	1853194	1872025	18831	1859985	1860476	-1	FIG01201004: hypothetical protein
Chr 1	2015412	2087193	71781	2039612	2039962	-1	hypothetical protein		Chr 1	1853194	1872025	18831	1860479	1861084	-1	hypothetical protein
Chr 1	2015412	2087193	71781	2040107	2040745	-1	hypothetical protein		Chr 1	1853194	1872025	18831	1861089	1861364	-1	FIG01201975: hypothetical protein
Chr 1	2015412	2087193	71781	2040897	2041064	1	hypothetical protein		Chr 1	1853194	1872025	18831	1861535	1861657	-1	hypothetical protein
Chr 1	2015412	2087193	71781	2041111	2041929	-1	ISSod13, transposase		Chr 1	1853194	1872025	18831	1861654	1862181	-1	hypothetical protein
Chr 1	2015412	2087193	71781	2042242	2042481	-1	Acetyltransferase, GNAT family		Chr 1	1853194	1872025	18831	1862311	1862727	-1	FIG01201004: hypothetical protein
Chr 1	2015412	2087193	71781	2042854	2043345	-1	hypothetical protein		Chr 1	1853194	1872025	18831	1862740	1862946	-1	hypothetical protein
Chr 1	2015412	2087193	71781	2043345	2044235	-1	hypothetical protein		Chr 1	1853194	1872025	18831	1863106	1863636	-1	hypothetical protein
Chr 1	2015412	2087193	71781	2044846	2045646	-1	Mobile element protein		Chr 1	1853194	1872025	18831	1863626	1864150	-1	hypothetical protein
Chr 1	2015412	2087193	71781	2045643	2045951	-1	Mobile element protein		Chr 1	1853194	1872025	18831	1864315	1864425	-1	hypothetical protein
Chr 1	2015412	2087193	71781	2046168	2046437	-1	YoeB toxin protein		Chr 1	1853194	1872025	18831	1864422	1865957	-1	hypothetical protein
Chr 1	2015412	2087193	71781	2046430	2046684	-1	YefM protein (antitoxin to YoeB)		Chr 1	1853194	1872025	18831	1865939	1866355	-1	FIG01201004: hypothetical protein
Chr 1	2015412	2087193	71781	2046908	2047174	-1	hypothetical protein		Chr 1	1853194	1872025	18831	1866525	1866989	1	hypothetical protein
Chr 1	2015412	2087193	71781	2047462	2047587	-1	Glucose 1-dehydrogenase (EC 1.1.1.47)		Chr 1	1853194	1872025	18831	1867310	1867516	-1	hypothetical protein
Chr 1	2015412	2087193	71781	2047610	2047738	1	hypothetical protein		Chr 1	1853194	1872025	18831	1868645	1868785	-1	hypothetical protein
Chr 1	2015412	2087193	71781	2047969	2048376	-1	hypothetical protein		Chr 1	1853194	1872025	18831	1869111	1869728	-1	hypothetical protein
Chr 1	2015412	2087193	71781	2048645	2048758	-1	hypothetical protein		Chr 1	1853194	1872025	18831	1869729	1871072	-1	conserved hypothetical protein
Chr 1	2015412	2087193	71781	2049064	2049348	1	Antitoxin DinJ (binds YafQ toxin)		Chr 1	1853194	1872025	18831	1871129	1872025	-1	hypothetical protein
Chr 1	2015412	2087193	71781	2049345	2049623	1	Death on curing protein, Doc toxin		Chr 1	1866609	1877578	10969	1866525	1866989	1	hypothetical protein
Chr 1	2015412	2087193	71781	2049759	2050112	-1	DNA repair protein RecN		Chr 1	1866609	1877578	10969	1867310	1867516	-1	hypothetical protein
Chr 1	2015412	2087193	71781	2050285	2051040	-1	hypothetical protein		Chr 1	1866609	1877578	10969	1868645	1868785	-1	hypothetical protein
Chr 1	2015412	2087193	71781	2051262	2052881	-1	hypothetical protein		Chr 1	1866609	1877578	10969	1869111	1869728	-1	hypothetical protein
Chr 1	2015412	2087193	71781	2053047	2053313	-1	hypothetical protein		Chr 1	1866609	1877578	10969	1869729	1871072	-1	conserved hypothetical protein
Chr 1	2015412	2087193	71781	2053516	2054022	1	hypothetical protein		Chr 1	1866609	1877578	10969	1871129	1872025	-1	hypothetical protein
Chr 1	2015412	2087193	71781	2054801	2055268	-1	hypothetical protein		Chr 1	1866609	1877578	10969	1872175	1872966	-1	Outer membrane protein ImpK/VasF, OmpA/MotB domain
Chr 1	2015412	2087193	71781	2055404	2056063	-1	hypothetical protein		Chr 1	1866609	1877578	10969	1872963	1874288	-1	Uncharacterized protein ImpJ/VasE
Chr 1	2015412	2087193	71781	2056290	2056436	-1	hypothetical protein		Chr 1	1866609	1877578	10969	1874300	1874800	-1	Type VI secretion lipoprotein/VasD
Chr 1	2015412	2087193	71781	2056743	2056889	-1	hypothetical protein		Chr 1	1866609	1877578	10969	1874793	1876307	-1	Uncharacterized protein ImpI/VasC
Chr 1	2015412	2087193	71781	2057293	2058072	-1	hypothetical protein		Chr 1	1866609	1877578	10969	1876317	1876916	-1	hypothetical protein
Chr 1	2015412	2087193	71781	2058210	2058485	-1	hypothetical protein		Chr 1	1866609	1877578	10969	1877436	1878731	1	Uncharacterized protein ImpA
Chr 1	2015412	2087193	71781	2058629	2059855	-1	hypothetical protein		Chr 1	1891623	1899338	7715	1891746	1892690	-1	hypothetical protein
Chr 1	2015412	2087193	71781	2060515	2060868	-1	hypothetical protein		Chr 1	1891623	1899338	7715	1892683	1893675	-1	Pentapeptide repeat family protein
Chr 1	2015412	2087193	71781	2061016	2061594	-1	hypothetical protein		Chr 1	1891623	1899338	7715	1893656	1894975	-1	hypothetical protein
Chr 1	2015412	2087193	71781	2061756	2062277	-1	Acetyltransferase		Chr 1	1891623	1899338	7715	1895053	1895538	-1	hypothetical protein
Chr 1	2015412	2087193	71781	2062305	2062430	-1	hypothetical protein		Chr 1	1891623	1899338	7715	1895538	1897616	-1	VgrG protein
Chr 1	2015412	2087193	71781	2062427	2063056	-1	hypothetical protein		Chr 1	1891623	1899338	7715	1897689	1898207	-1	Hcp
Chr 1	2015412	2087193	71781	2063056	2063322	-1	hypothetical protein		Chr 1	1891623	1899338	7715	1898656	1900053	1	ClpB-like protein
Chr 1	2015412	2087193	71781	2063911	2064879	-1	hypothetical protein		Chr 1	1909872	1926522	16650	1909356	1911074	-1	hypothetical protein
Chr 1	2015412	2087193	71781	2064896	2065333	-1	hypothetical protein		Chr 1	1909872	1926522	16650	1911830	1913443	-1	Large repetitive protein
Chr 1	2015412	2087193	71781	2065544	2065678	1	hypothetical protein		Chr 1	1909872	1926522	16650	1913490	1913873	1	hypothetical protein
Chr 1	2015412	2087193	71781	2065965	2066627	-1	hypothetical protein		Chr 1	1909872	1926522	16650	1913886	1914179	-1	Large repetitive protein
Chr 1	2015412	2087193	71781	2066846	2067241	-1	hypothetical protein		Chr 1	1909872	1926522	16650	1914164	1914988	-1	Large repetitive protein
Chr 1	2015412	2087193	71781	2068525	2068836	-1	hypothetical protein		Chr 1	1909872	1926522	16650	1915026	1916267	-1	Large repetitive protein
Chr 1	2015412	2087193	71781	2069049	2069201	-1	hypothetical protein		Chr 1	1909872	1926522	16650	1916342	1925011	-1	Large repetitive protein
Chr 1	2015412	2087193	71781	2069530	2069643	-1	hypothetical protein		Chr 1	1909872	1926522	16650	1925265	1926239	1	Cell wall endopeptidase, family M23/M37
Chr 1	2015412	2087193	71781	2069906	2070874	-1	hypothetical protein		Chr 1	1909872	1926522	16650	1926442	1927194	-1	FIG01200665: hypothetical protein
Chr 1	2015412	2087193	71781	2070902	2071036	-1	hypothetical protein		Chr 1	1938738	1945654	6916	1938763	1938879	1	hypothetical protein
Chr 1	2015412	2087193	71781	2071020	2071799	-1	hypothetical protein		Chr 1	1938738	1945654	6916	1938974	1939450	-1	putative acetyltransferase [EC:2.3.1.-] [KO:K03830]
Chr 1	2015412	2087193	71781	2071925	2072527	-1	hypothetical protein		Chr 1	1938738	1945654	6916	1939450	1939785	-1	FIG01203271: hypothetical protein
Chr 1	2015412	2087193	71781	2072698	2072868	-1	hypothetical protein		Chr 1	1938738	1945654	6916	1939934	1940536	-1	Phosphoglycerate mutase family 4
Chr 1	2015412	2087193	71781	2073478	2073924	1	Membrane protein		Chr 1	1938738	1945654	6916	1940642	1940926	-1	Arginase/agmatinase/formimionoglutamate hydrolase
Chr 1	2015412	2087193	71781	2074062	2074505	-1	Acetyltransferase, GNAT family (EC 2.3.1.-)		Chr 1	1938738	1945654	6916	1941019	1941384	-1	hypothetical protein
Chr 1	2015412	2087193	71781	2074589	2074702	-1	hypothetical protein		Chr 1	1938738	1945654	6916	1941494	1942138	-1	SAM-dependent methyltransferase
Chr 1	2015412	2087193	71781	2074787	2075095	-1	hypothetical protein		Chr 1	1938738	1945654	6916	1942190	1943089	-1	Transcriptional regulator, LysR family
Chr 1	2015412	2087193	71781	2075338	2075451	-1	hypothetical protein		Chr 1	1938738	1945654	6916	1943213	1944064	-1	Pyridoxal kinase (EC 2.7.1.35)
Chr 1	2015412	2087193	71781	2075595	2076011	-1	hypothetical protein		Chr 1	1938738	1945654	6916	1944152	1944271	-1	peptidase M20
Chr 1	2015412	2087193	71781	2076148	2076636	-1	hypothetical protein		Chr 1	1938738	1945654	6916	1944341	1944520	-1	peptidase M20
Chr 1	2015412	2087193	71781	2076765	2077547	-1	hypothetical protein		Chr 1	1938738	1945654	6916	1945205	1945417	1	hypothetical protein
Chr 1	2015412	2087193	71781	2077861	2078283	-1	hypothetical protein		Chr 1	1938738	1945654	6916	1945430	1946293	1	Tetrapartite efflux system, membrane fusion component FusE-like
Chr 1	2015412	2087193	71781	2078431	2079315	-1	hypothetical protein		Chr 1	1947358	1951884	4526	1946307	1947671	1	hypothetical protein
Chr 1	2015412	2087193	71781	2080316	2080498	-1	hypothetical protein		Chr 1	1947358	1951884	4526	1947786	1948688	1	hypothetical protein
Chr 1	2015412	2087193	71781	2080756	2080920	-1	hypothetical protein		Chr 1	1947358	1951884	4526	1948699	1949880	1	Outer membrane protein/protective antigen OMA87
Chr 1	2015412	2087193	71781	2081170	2081292	-1	hypothetical protein		Chr 1	1947358	1951884	4526	1949976	1951145	1	corresponds to STY3950 from Accession AL513382: Salmonella typhi CT18
Chr 1	2015412	2087193	71781	2081279	2082022	-1	hypothetical protein		Chr 1	1947358	1951884	4526	1951825	1952670	1	Metal-dependent hydrolase
Chr 1	2015412	2087193	71781	2082178	2082558	-1	hypothetical protein		Chr 1	1951825	1962787	10962	1951825	1952670	1	Metal-dependent hydrolase
Chr 1	2015412	2087193	71781	2082929	2083168	1	hypothetical protein		Chr 1	1951825	1962787	10962	1952913	1953038	1	FIG01205959: hypothetical protein
Chr 1	2015412	2087193	71781	2083180	2083317	-1	hypothetical protein		Chr 1	1951825	1962787	10962	1953032	1953163	1	FIG01205959: hypothetical protein
Chr 1	2015412	2087193	71781	2083532	2084065	-1	Isochorismatase (EC 3.3.2.1)		Chr 1	1951825	1962787	10962	1953402	1953923	1	Acetyltransferase
Chr 1	2015412	2087193	71781	2084177	2084314	1	hypothetical protein		Chr 1	1951825	1962787	10962	1954153	1954776	1	hypothetical protein
Chr 1	2015412	2087193	71781	2084561	2085007	-1	Acetyltransferase, GNAT family		Chr 1	1951825	1962787	10962	1954742	1954885	1	hypothetical protein
Chr 1	2015412	2087193	71781	2085143	2086084	-1	hypothetical protein		Chr 1	1951825	1962787	10962	1954923	1955918	1	hypothetical protein
Chr 1	2015412	2087193	71781	2086237	2087193	-1	hypothetical protein		Chr 1	1951825	1962787	10962	1956482	1957108	1	Putative threonine efflux protein
Chr 1	2023443	2028429	4986	2024253	2025722	-1	hypothetical protein		Chr 1	1951825	1962787	10962	1957239	1957763	1	hypothetical protein
Chr 1	2023443	2028429	4986	2026634	2026750	1	hypothetical protein		Chr 1	1951825	1962787	10962	1957829	1958398	1	N-acetylglutamate synthase (EC 2.3.1.1)
Chr 1	2023443	2028429	4986	2026974	2027846	-1	hypothetical protein		Chr 1	1951825	1962787	10962	1958559	1958768	1	hypothetical protein
Chr 1	2023443	2028429	4986	2028063	2028491	-1	Acetyltransferase		Chr 1	1951825	1962787	10962	1958904	1959044	1	hypothetical protein
Chr 1	2061004	2069812	8808	2061016	2061594	-1	hypothetical protein		Chr 1	1951825	1962787	10962	1959301	1959960	-1	hypothetical protein
Chr 1	2061004	2069812	8808	2061756	2062277	-1	Acetyltransferase		Chr 1	1951825	1962787	10962	1960721	1961275	1	hypothetical protein
Chr 1	2061004	2069812	8808	2062305	2062430	-1	hypothetical protein		Chr 1	1951825	1962787	10962	1961312	1962382	-1	hypothetical protein
Chr 1	2061004	2069812	8808	2062427	2063056	-1	hypothetical protein		Chr 1	1951825	1962787	10962	1962386	1962787	-1	hypothetical protein
Chr 1	2061004	2069812	8808	2063056	2063322	-1	hypothetical protein		Chr 1	1958969	1967777	8808	1958904	1959044	1	hypothetical protein
Chr 1	2061004	2069812	8808	2063911	2064879	-1	hypothetical protein		Chr 1	1958969	1967777	8808	1959301	1959960	-1	hypothetical protein
Chr 1	2061004	2069812	8808	2064896	2065333	-1	hypothetical protein		Chr 1	1958969	1967777	8808	1960721	1961275	1	hypothetical protein
Chr 1	2061004	2069812	8808	2065544	2065678	1	hypothetical protein		Chr 1	1958969	1967777	8808	1961312	1962382	-1	hypothetical protein
Chr 1	2061004	2069812	8808	2065965	2066627	-1	hypothetical protein		Chr 1	1958969	1967777	8808	1962386	1962787	-1	hypothetical protein
Chr 1	2061004	2069812	8808	2066846	2067241	-1	hypothetical protein		Chr 1	1958969	1967777	8808	1962787	1964265	-1	hypothetical protein
Chr 1	2061004	2069812	8808	2068525	2068836	-1	hypothetical protein		Chr 1	1958969	1967777	8808	1964277	1965095	-1	hypothetical protein
Chr 1	2061004	2069812	8808	2069049	2069201	-1	hypothetical protein		Chr 1	1958969	1967777	8808	1965092	1965394	-1	hypothetical protein
Chr 1	2061004	2069812	8808	2069530	2069643	-1	hypothetical protein		Chr 1	1958969	1967777	8808	1965471	1965758	-1	hypothetical protein
Chr 1	2073871	2078135	4264	2073478	2073924	1	Membrane protein		Chr 1	1958969	1967777	8808	1965758	1967416	-1	hypothetical protein
Chr 1	2073871	2078135	4264	2074062	2074505	-1	Acetyltransferase, GNAT family (EC 2.3.1.-)		Chr 1	1958969	1967777	8808	1967413	1967685	-1	hypothetical protein
Chr 1	2073871	2078135	4264	2074589	2074702	-1	hypothetical protein		Chr 1	1967898	1976646	8748	1967816	1968259	-1	hypothetical protein
Chr 1	2073871	2078135	4264	2074787	2075095	-1	hypothetical protein		Chr 1	1967898	1976646	8748	1968249	1968569	-1	hypothetical protein
Chr 1	2073871	2078135	4264	2075338	2075451	-1	hypothetical protein		Chr 1	1967898	1976646	8748	1968566	1969147	-1	hypothetical protein
Chr 1	2073871	2078135	4264	2075595	2076011	-1	hypothetical protein		Chr 1	1967898	1976646	8748	1969144	1970415	-1	hypothetical protein
Chr 1	2073871	2078135	4264	2076148	2076636	-1	hypothetical protein		Chr 1	1967898	1976646	8748	1970575	1970937	-1	hypothetical protein
Chr 1	2073871	2078135	4264	2076765	2077547	-1	hypothetical protein		Chr 1	1967898	1976646	8748	1970937	1971374	-1	hypothetical protein
Chr 1	2073871	2078135	4264	2077861	2078283	-1	hypothetical protein		Chr 1	1967898	1976646	8748	1971374	1972405	-1	hypothetical protein
Chr 1	2074589	2089302	14713	2074589	2074702	-1	hypothetical protein		Chr 1	1967898	1976646	8748	1972398	1972808	-1	hypothetical protein
Chr 1	2074589	2089302	14713	2074787	2075095	-1	hypothetical protein		Chr 1	1967898	1976646	8748	1972801	1973337	-1	hypothetical protein
Chr 1	2074589	2089302	14713	2075338	2075451	-1	hypothetical protein		Chr 1	1967898	1976646	8748	1973337	1973633	-1	hypothetical protein
Chr 1	2074589	2089302	14713	2075595	2076011	-1	hypothetical protein		Chr 1	1967898	1976646	8748	1973685	1974611	-1	hypothetical protein
Chr 1	2074589	2089302	14713	2076148	2076636	-1	hypothetical protein		Chr 1	1967898	1976646	8748	1974723	1975385	-1	hypothetical protein
Chr 1	2074589	2089302	14713	2076765	2077547	-1	hypothetical protein		Chr 1	1967898	1976646	8748	1975447	1976349	-1	hypothetical protein
Chr 1	2074589	2089302	14713	2077861	2078283	-1	hypothetical protein		Chr 1	1967898	1976646	8748	1976346	1976840	-1	hypothetical protein
Chr 1	2074589	2089302	14713	2078431	2079315	-1	hypothetical protein		Chr 1	1976770	1988213	11443	1976346	1976840	-1	hypothetical protein
Chr 1	2074589	2089302	14713	2080316	2080498	-1	hypothetical protein		Chr 1	1976770	1988213	11443	1976853	1977920	-1	hypothetical protein
Chr 1	2074589	2089302	14713	2080756	2080920	-1	hypothetical protein		Chr 1	1976770	1988213	11443	1977920	1979359	-1	hypothetical protein
Chr 1	2074589	2089302	14713	2081170	2081292	-1	hypothetical protein		Chr 1	1976770	1988213	11443	1979337	1979804	-1	hypothetical protein
Chr 1	2074589	2089302	14713	2081279	2082022	-1	hypothetical protein		Chr 1	1976770	1988213	11443	1979968	1980138	1	hypothetical protein
Chr 1	2074589	2089302	14713	2082178	2082558	-1	hypothetical protein		Chr 1	1976770	1988213	11443	1980154	1980402	-1	hypothetical protein
Chr 1	2074589	2089302	14713	2082929	2083168	1	hypothetical protein		Chr 1	1976770	1988213	11443	1980691	1980846	-1	hypothetical protein
Chr 1	2074589	2089302	14713	2083180	2083317	-1	hypothetical protein		Chr 1	1976770	1988213	11443	1980858	1981028	-1	hypothetical protein
Chr 1	2074589	2089302	14713	2083532	2084065	-1	Isochorismatase (EC 3.3.2.1)		Chr 1	1976770	1988213	11443	1981025	1981759	-1	hypothetical protein
Chr 1	2074589	2089302	14713	2084177	2084314	1	hypothetical protein		Chr 1	1976770	1988213	11443	1982020	1982355	-1	UPF0339 protein YegP
Chr 1	2074589	2089302	14713	2084561	2085007	-1	Acetyltransferase, GNAT family		Chr 1	1976770	1988213	11443	1982654	1983349	1	hypothetical protein
Chr 1	2074589	2089302	14713	2085143	2086084	-1	hypothetical protein		Chr 1	1976770	1988213	11443	1983349	1983918	1	Epoxyqueuosine (oQ) reductase QueG
Chr 1	2074589	2089302	14713	2086237	2087193	-1	hypothetical protein		Chr 1	1976770	1988213	11443	1983969	1984328	1	hypothetical protein
Chr 1	2074589	2089302	14713	2087410	2087856	-1	hypothetical protein		Chr 1	1976770	1988213	11443	1984654	1984863	1	hypothetical protein
Chr 1	2074589	2089302	14713	2088114	2088233	1	FIG01204007: hypothetical protein		Chr 1	1976770	1988213	11443	1984877	1985011	-1	hypothetical protein
Chr 1	2074589	2089302	14713	2088277	2089302	1	Integron integrase IntI4		Chr 1	1976770	1988213	11443	1985646	1987871	-1	3'-to-5' exoribonuclease RNase R
Chr 1	2213515	2218306	4791	2213272	2214234	1	pyridoxal phosphate-dependent deaminase, putative		Chr 1	1976770	1988213	11443	1988171	1988383	-1	Cold shock protein of CSP family
Chr 1	2213515	2218306	4791	2214274	2214816	-1	Isochorismatase (EC 3.3.2.1)		Chr 1	1979337	1983349	4012	1977920	1979359	-1	hypothetical protein
Chr 1	2213515	2218306	4791	2214967	2215827	-1	Transcriptional regulator		Chr 1	1979337	1983349	4012	1979337	1979804	-1	hypothetical protein
Chr 1	2213515	2218306	4791	2215927	2216991	1	Multidrug resistance efflux pump		Chr 1	1979337	1983349	4012	1979968	1980138	1	hypothetical protein
Chr 1	2213515	2218306	4791	2217001	2218020	1	Uncharacterized MFS-type transporter		Chr 1	1979337	1983349	4012	1980154	1980402	-1	hypothetical protein
Chr 1	2213515	2218306	4791	2218111	2219139	-1	5-methyltetrahydropteroyltriglutamate-- homocysteine methyltransferase (EC 2.1.1.14)		Chr 1	1979337	1983349	4012	1980691	1980846	-1	hypothetical protein
Chr 1	2220062	2230837	10775	2219170	2220144	-1	hypothetical protein		Chr 1	1979337	1983349	4012	1980858	1981028	-1	hypothetical protein
Chr 1	2220062	2230837	10775	2220473	2221387	-1	Transcriptional regulator, AraC family		Chr 1	1979337	1983349	4012	1981025	1981759	-1	hypothetical protein
Chr 1	2220062	2230837	10775	2221498	2222022	1	Isochorismatase (EC 3.3.2.1)		Chr 1	1979337	1983349	4012	1982020	1982355	-1	UPF0339 protein YegP
Chr 1	2220062	2230837	10775	2222144	2222863	-1	ABC-type antimicrobial peptide transport system, ATPase component		Chr 1	1979337	1983349	4012	1982654	1983349	1	hypothetical protein
Chr 1	2220062	2230837	10775	2222886	2224169	-1	ABC-type antimicrobial peptide transport system, permease component		Chr 1	1988259	2001293	13034	1988171	1988383	-1	Cold shock protein of CSP family
Chr 1	2220062	2230837	10775	2224172	2225386	-1	ABC-type antimicrobial peptide transport system, permease component		Chr 1	1988259	2001293	13034	1989290	1989493	1	hypothetical protein
Chr 1	2220062	2230837	10775	2225383	2226654	-1	Type I secretion outer membrane protein, TolC family		Chr 1	1988259	2001293	13034	1989716	1990123	-1	hypothetical protein
Chr 1	2220062	2230837	10775	2226647	2227546	-1	ABC transporter, RND-adapter-like protein		Chr 1	1988259	2001293	13034	1990160	1990561	-1	Phage NinG rap recombination
Chr 1	2220062	2230837	10775	2227543	2227779	-1	ABC transporter, RND-adapter-like protein		Chr 1	1988259	2001293	13034	1990551	1990733	-1	hypothetical protein
Chr 1	2220062	2230837	10775	2228007	2228441	-1	FIG01203332: hypothetical protein		Chr 1	1988259	2001293	13034	1990730	1991380	-1	Phage protein
Chr 1	2220062	2230837	10775	2228444	2229256	-1	hypothetical protein		Chr 1	1988259	2001293	13034	1991373	1991753	-1	hypothetical protein
Chr 1	2220062	2230837	10775	2229633	2230166	1	hypothetical protein		Chr 1	1988259	2001293	13034	1991750	1992652	-1	Primosomal protein I
Chr 1	2220062	2230837	10775	2230216	2230731	-1	Membrane protein, suppressor for copper-sensitivity ScsD		Chr 1	1988259	2001293	13034	1992769	1992987	-1	hypothetical protein
Chr 1	2220062	2230837	10775	2230728	2232839	-1	Membrane protein, suppressor for copper-sensitivity ScsB		Chr 1	1988259	2001293	13034	1992984	1993448	-1	hypothetical protein
Chr 1	2241938	2250060	8122	2238914	2242006	1	Tetrathionate reductase subunit A		Chr 1	1988259	2001293	13034	1993468	1993719	-1	hypothetical protein
Chr 1	2241938	2250060	8122	2242171	2242782	1	FIG135464: Cytochrome c4		Chr 1	1988259	2001293	13034	1993801	1994487	1	hypothetical protein
Chr 1	2241938	2250060	8122	2242791	2243843	1	FIG002261: Cytochrome c family protein		Chr 1	1988259	2001293	13034	1995240	1995458	1	hypothetical protein
Chr 1	2241938	2250060	8122	2244157	2245488	1	Paraquat-inducible protein A		Chr 1	1988259	2001293	13034	1995471	1998344	1	hypothetical protein
Chr 1	2241938	2250060	8122	2245481	2247127	1	Paraquat-inducible protein B		Chr 1	1988259	2001293	13034	1998341	1998634	1	hypothetical protein
Chr 1	2241938	2250060	8122	2247127	2247705	1	probable lipoprotein protein YPO1422		Chr 1	1988259	2001293	13034	1998627	1999154	1	hypothetical protein
Chr 1	2241938	2250060	8122	2247797	2249521	-1	Polymyxin resistance protein ArnT, undecaprenyl phosphate-alpha-L-Ara4N transferase; Melittin resist		Chr 1	1988259	2001293	13034	1999157	1999381	1	hypothetical protein
Chr 1	2241938	2250060	8122	2249518	2250186	-1	putative membrane protein		Chr 1	1988259	2001293	13034	1999479	1999667	1	hypothetical protein
Chr 1	2354043	2368678	14635	2354043	2354636	1	hypothetical protein		Chr 1	1988259	2001293	13034	1999687	1999902	1	hypothetical protein
Chr 1	2354043	2368678	14635	2354638	2354985	1	hypothetical protein		Chr 1	1988259	2001293	13034	1999906	2001111	1	hypothetical protein
Chr 1	2354043	2368678	14635	2354988	2355365	1	Protein-export protein SecB (maintains pre-export unfolded state)		Chr 1	1990160	1995458	5298	1990160	1990561	-1	Phage NinG rap recombination
Chr 1	2354043	2368678	14635	2356182	2356379	-1	FIG01206675: hypothetical protein		Chr 1	1990160	1995458	5298	1990551	1990733	-1	hypothetical protein
Chr 1	2354043	2368678	14635	2356381	2357055	-1	hypothetical protein		Chr 1	1990160	1995458	5298	1990730	1991380	-1	Phage protein
Chr 1	2354043	2368678	14635	2357046	2357429	-1	hypothetical protein		Chr 1	1990160	1995458	5298	1991373	1991753	-1	hypothetical protein
Chr 1	2354043	2368678	14635	2357464	2358567	-1	Phage replication protein		Chr 1	1990160	1995458	5298	1991750	1992652	-1	Primosomal protein I
Chr 1	2354043	2368678	14635	2358606	2359289	-1	Phage replication protein		Chr 1	1990160	1995458	5298	1992769	1992987	-1	hypothetical protein
Chr 1	2354043	2368678	14635	2359332	2359709	1	hypothetical protein		Chr 1	1990160	1995458	5298	1992984	1993448	-1	hypothetical protein
Chr 1	2354043	2368678	14635	2359839	2360093	-1	hypothetical protein		Chr 1	1990160	1995458	5298	1993468	1993719	-1	hypothetical protein
Chr 1	2354043	2368678	14635	2360090	2360317	-1	Malonyl CoA-acyl carrier protein transacylase		Chr 1	1990160	1995458	5298	1993801	1994487	1	hypothetical protein
Chr 1	2354043	2368678	14635	2360317	2360517	-1	hypothetical protein		Chr 1	1990160	1995458	5298	1995240	1995458	1	hypothetical protein
Chr 1	2354043	2368678	14635	2360546	2361085	-1	Phage repressor protein CII		Chr 1	2008800	2013004	4204	2007716	2008822	1	Uncharacterized peptidase YqjE
Chr 1	2354043	2368678	14635	2361200	2361412	-1	hypothetical protein		Chr 1	2008800	2013004	4204	2009090	2010700	1	Oligopeptide ABC transporter, periplasmic oligopeptide-binding protein OppA (TC 3.A.1.5.1)
Chr 1	2354043	2368678	14635	2361503	2362129	1	Repressor protein		Chr 1	2008800	2013004	4204	2010867	2011787	1	Oligopeptide transport system permease protein OppB (TC 3.A.1.5.1)
Chr 1	2354043	2368678	14635	2362129	2362557	1	hypothetical protein		Chr 1	2008800	2013004	4204	2011797	2012729	1	Oligopeptide transport system permease protein OppC (TC 3.A.1.5.1)
Chr 1	2354043	2368678	14635	2362674	2363360	1	enzyme; Degradation of DNA		Chr 1	2008800	2013004	4204	2012740	2013723	1	Oligopeptide transport ATP-binding protein OppD (TC 3.A.1.5.1)
Chr 1	2354043	2368678	14635	2363371	2364381	-1	hypothetical protein		Chr 1	2014322	2034567	20245	2013733	2014713	1	Oligopeptide transport ATP-binding protein OppF (TC 3.A.1.5.1)
Chr 1	2354043	2368678	14635	2364381	2365505	-1	hypothetical protein		Chr 1	2014322	2034567	20245	2014723	2016519	1	Xaa-Pro aminopeptidase (EC 3.4.11.9)
Chr 1	2354043	2368678	14635	2365498	2367429	-1	hypothetical protein		Chr 1	2014322	2034567	20245	2016772	2019216	-1	Microbial collagenase, secreted (EC 3.4.24.3)
Chr 1	2354043	2368678	14635	2367557	2368678	-1	site-specific DNA-methyltransferase, putative		Chr 1	2014322	2034567	20245	2019338	2019451	-1	hypothetical protein
Chr 1	2360546	2368678	8132	2360546	2361085	-1	Phage repressor protein CII		Chr 1	2014322	2034567	20245	2019515	2019964	1	FIG01200999: hypothetical protein
Chr 1	2360546	2368678	8132	2361200	2361412	-1	hypothetical protein		Chr 1	2014322	2034567	20245	2020074	2020922	-1	Spermidine/putrescine import ABC transporter permease protein PotC (TC 3.A.1.11.1)
Chr 1	2360546	2368678	8132	2361503	2362129	1	Repressor protein		Chr 1	2014322	2034567	20245	2020925	2022205	-1	Spermidine/putrescine import ABC transporter permease protein PotB (TC 3.A.1.11.1)
Chr 1	2360546	2368678	8132	2362129	2362557	1	hypothetical protein		Chr 1	2014322	2034567	20245	2022202	2023323	-1	Spermidine/putrescine import ABC transporter ATP-binding protein PotA (TC 3.A.1.11.1)
Chr 1	2360546	2368678	8132	2362674	2363360	1	enzyme; Degradation of DNA		Chr 1	2014322	2034567	20245	2023396	2024310	-1	1-pyrroline-4-hydroxy-2-carboxylate deaminase (EC 3.5.4.22)
Chr 1	2360546	2368678	8132	2363371	2364381	-1	hypothetical protein		Chr 1	2014322	2034567	20245	2024367	2025341	-1	Delta 1-pyrroline-2-carboxylate reductase (NAD(P)H) (EC 1.5.1.49)
Chr 1	2360546	2368678	8132	2364381	2365505	-1	hypothetical protein		Chr 1	2014322	2034567	20245	2025422	2026495	-1	ABC transporter, substrate-binding protein (cluster 1, maltose/g3p/polyamine/iron)
Chr 1	2360546	2368678	8132	2365498	2367429	-1	hypothetical protein		Chr 1	2014322	2034567	20245	2026618	2027874	-1	D-amino acid dehydrogenase family protein in hydroxy-L-proline catabolic cluster
Chr 1	2360546	2368678	8132	2367557	2368678	-1	site-specific DNA-methyltransferase, putative		Chr 1	2014322	2034567	20245	2027985	2028986	1	4-hydroxyproline epimerase (EC 5.1.1.8)
Chr 1	2585166	2633811	48645	2585166	2587130	1	RecQ-like DNA helicase Pfl_0275		Chr 1	2014322	2034567	20245	2029005	2030531	1	2,5-dioxovalerate dehydrogenase (EC 1.2.1.26)
Chr 1	2585166	2633811	48645	2587132	2587959	-1	DNA polymerase IV (EC 2.7.7.7)		Chr 1	2014322	2034567	20245	2030699	2031061	1	Predicted regulator PutR for proline utilization, GntR family
Chr 1	2585166	2633811	48645	2588314	2589363	-1	DNA polymerase IV (EC 2.7.7.7)		Chr 1	2014322	2034567	20245	2031076	2031372	1	Predicted regulator PutR for proline utilization, GntR family
Chr 1	2585166	2633811	48645	2589634	2589798	1	hypothetical protein		Chr 1	2014322	2034567	20245	2031397	2032161	1	hypothetical protein
Chr 1	2585166	2633811	48645	2590129	2592351	-1	hypothetical protein		Chr 1	2014322	2034567	20245	2032456	2034039	1	Carboxyl-terminal protease
Chr 1	2585166	2633811	48645	2592713	2596537	-1	hypothetical protein		Chr 1	2014322	2034567	20245	2034023	2034433	1	FIG01202039: hypothetical protein
Chr 1	2585166	2633811	48645	2596765	2598546	-1	hypothetical protein		Chr 1	2014322	2034567	20245	2034502	2035629	-1	23S rRNA (adenine(1618)-N(6))-methyltransferase (EC 2.1.1.181)
Chr 1	2585166	2633811	48645	2599487	2599948	1	hypothetical protein		Chr 1	2293101	2300448	7347	2291767	2293113	-1	Methyl-accepting chemotaxis protein I (serine chemoreceptor protein)
Chr 1	2585166	2633811	48645	2600180	2600446	-1	hypothetical protein		Chr 1	2293101	2300448	7347	2293101	2293403	-1	Methyl-accepting chemotaxis protein I (serine chemoreceptor protein)
Chr 1	2585166	2633811	48645	2600695	2601165	-1	hypothetical protein		Chr 1	2293101	2300448	7347	2294024	2294647	-1	hypothetical protein
Chr 1	2585166	2633811	48645	2601155	2602066	-1	hypothetical protein		Chr 1	2293101	2300448	7347	2294648	2295103	-1	hypothetical protein
Chr 1	2585166	2633811	48645	2602744	2603838	1	patatin-related protein		Chr 1	2293101	2300448	7347	2295394	2296002	1	resolvase, putative
Chr 1	2585166	2633811	48645	2603835	2605160	1	hypothetical protein		Chr 1	2293101	2300448	7347	2296334	2296450	1	Ribonuclease HI (EC 3.1.26.4)
Chr 1	2585166	2633811	48645	2605166	2606944	1	hypothetical protein		Chr 1	2293101	2300448	7347	2296471	2296662	1	FIG01204372: hypothetical protein
Chr 1	2585166	2633811	48645	2606934	2607401	1	hypothetical protein		Chr 1	2293101	2300448	7347	2296833	2297768	1	hypothetical protein
Chr 1	2585166	2633811	48645	2607483	2607641	1	hypothetical protein		Chr 1	2293101	2300448	7347	2297976	2299673	-1	hypothetical protein
Chr 1	2585166	2633811	48645	2607663	2609045	-1	GGDEF domain protein		Chr 1	2293101	2300448	7347	2299999	2300448	-1	L-alanine exporter AlaE
Chr 1	2585166	2633811	48645	2609039	2609539	-1	Response regulator		Chr 1	2745445	2760661	15216	2745445	2745792	-1	UPF0125 protein RatB
Chr 1	2585166	2633811	48645	2609764	2610018	1	Putative transcriptional regulator		Chr 1	2745445	2760661	15216	2745782	2746225	-1	Ribosome association toxin RatA
Chr 1	2585166	2633811	48645	2610260	2610394	1	Phage integrase family protein		Chr 1	2745445	2760661	15216	2746344	2746829	1	tmRNA-binding protein SmpB
Chr 1	2585166	2633811	48645	2610510	2612117	1	hypothetical protein		Chr 1	2745445	2760661	15216	2747310	2749109	1	Integrase
Chr 1	2585166	2633811	48645	2612456	2614003	-1	hypothetical protein		Chr 1	2745445	2760661	15216	2749160	2749657	-1	Ribonuclease HI, Vibrio paralog
Chr 1	2585166	2633811	48645	2614274	2615188	-1	Transcriptional regulator, AraC family		Chr 1	2745445	2760661	15216	2749826	2750437	-1	FIG01200973: hypothetical protein
Chr 1	2585166	2633811	48645	2615307	2615825	1	Isochorismatase (EC 3.3.2.1)		Chr 1	2745445	2760661	15216	2751099	2751299	-1	FIG01205557: hypothetical protein
Chr 1	2585166	2633811	48645	2616192	2616329	1	hypothetical protein		Chr 1	2745445	2760661	15216	2751447	2751740	-1	putative resolvase
Chr 1	2585166	2633811	48645	2616351	2617595	-1	hypothetical protein		Chr 1	2745445	2760661	15216	2751755	2752090	-1	putative resolvase
Chr 1	2585166	2633811	48645	2617715	2618878	1	hypothetical protein		Chr 1	2745445	2760661	15216	2752437	2753165	1	hypothetical protein
Chr 1	2585166	2633811	48645	2618979	2619530	-1	hypothetical protein		Chr 1	2745445	2760661	15216	2753468	2754691	1	Phage integrase
Chr 1	2585166	2633811	48645	2619523	2620677	-1	hypothetical protein		Chr 1	2745445	2760661	15216	2755082	2756344	1	hypothetical protein
Chr 1	2585166	2633811	48645	2620674	2622305	-1	hypothetical protein		Chr 1	2745445	2760661	15216	2756449	2758293	1	hypothetical protein
Chr 1	2585166	2633811	48645	2622315	2624567	-1	hypothetical protein		Chr 1	2745445	2760661	15216	2758629	2759474	-1	hypothetical protein
Chr 1	2585166	2633811	48645	2624560	2625810	-1	hypothetical protein		Chr 1	2745445	2760661	15216	2759471	2759632	-1	Glycerate kinase (EC 2.7.1.31)
Chr 1	2585166	2633811	48645	2626067	2626300	-1	hypothetical protein		Chr 1	2745445	2760661	15216	2759937	2760500	1	hypothetical protein
Chr 1	2585166	2633811	48645	2626477	2626710	-1	Probable exported or periplasmic protein in ApbE locus		Chr 1	2745445	2760661	15216	2760521	2760661	-1	hypothetical protein
Chr 1	2585166	2633811	48645	2626733	2627737	-1	FAD:protein FMN transferase (EC 2.7.1.180)		Chr 1	2749160	2763152	13992	2749160	2749657	-1	Ribonuclease HI, Vibrio paralog
Chr 1	2585166	2633811	48645	2627893	2629116	-1	Na(+)-translocating NADH-quinone reductase subunit F (EC 1.6.5.8)		Chr 1	2749160	2763152	13992	2749826	2750437	-1	FIG01200973: hypothetical protein
Chr 1	2585166	2633811	48645	2629150	2629746	-1	Na(+)-translocating NADH-quinone reductase subunit E (EC 1.6.5.8)		Chr 1	2749160	2763152	13992	2751099	2751299	-1	FIG01205557: hypothetical protein
Chr 1	2585166	2633811	48645	2629754	2630386	-1	Na(+)-translocating NADH-quinone reductase subunit D (EC 1.6.5.8)		Chr 1	2749160	2763152	13992	2751447	2751740	-1	putative resolvase
Chr 1	2585166	2633811	48645	2630386	2631171	-1	Na(+)-translocating NADH-quinone reductase subunit C (EC 1.6.5.8)		Chr 1	2749160	2763152	13992	2751755	2752090	-1	putative resolvase
Chr 1	2585166	2633811	48645	2631161	2632405	-1	Na(+)-translocating NADH-quinone reductase subunit B (EC 1.6.5.8)		Chr 1	2749160	2763152	13992	2752437	2753165	1	hypothetical protein
Chr 1	2585166	2633811	48645	2632411	2633811	-1	Na(+)-translocating NADH-quinone reductase subunit A (EC 1.6.5.8)		Chr 1	2749160	2763152	13992	2753468	2754691	1	Phage integrase
Chr 1	2588314	2596537	8223	2588314	2589363	-1	DNA polymerase IV (EC 2.7.7.7)		Chr 1	2749160	2763152	13992	2755082	2756344	1	hypothetical protein
Chr 1	2588314	2596537	8223	2589634	2589798	1	hypothetical protein		Chr 1	2749160	2763152	13992	2756449	2758293	1	hypothetical protein
Chr 1	2588314	2596537	8223	2590129	2592351	-1	hypothetical protein		Chr 1	2749160	2763152	13992	2758629	2759474	-1	hypothetical protein
Chr 1	2588314	2596537	8223	2592713	2596537	-1	hypothetical protein		Chr 1	2749160	2763152	13992	2759471	2759632	-1	Glycerate kinase (EC 2.7.1.31)
Chr 1	2600695	2626710	26015	2600695	2601165	-1	hypothetical protein		Chr 1	2749160	2763152	13992	2759937	2760500	1	hypothetical protein
Chr 1	2600695	2626710	26015	2601155	2602066	-1	hypothetical protein		Chr 1	2749160	2763152	13992	2760521	2760661	-1	hypothetical protein
Chr 1	2600695	2626710	26015	2602744	2603838	1	patatin-related protein		Chr 1	2749160	2763152	13992	2761300	2761863	-1	Outer membrane protein A precursor
Chr 1	2600695	2626710	26015	2603835	2605160	1	hypothetical protein		Chr 1	2749160	2763152	13992	2762262	2763152	1	Transcriptional regulator, LysR family
Chr 1	2600695	2626710	26015	2605166	2606944	1	hypothetical protein		Chr 1	2941181	2946020	4839	2941181	2942005	1	Vitamin B12 ABC transporter, substrate-binding protein BtuF
Chr 1	2600695	2626710	26015	2606934	2607401	1	hypothetical protein		Chr 1	2941181	2946020	4839	2942077	2942697	1	UPF0126 inner membrane protein YadS
Chr 1	2600695	2626710	26015	2607483	2607641	1	hypothetical protein		Chr 1	2941181	2946020	4839	2942830	2943690	1	Transcriptional regulator, LysR family
Chr 1	2600695	2626710	26015	2607663	2609045	-1	GGDEF domain protein		Chr 1	2941181	2946020	4839	2944652	2945563	1	hypothetical protein
Chr 1	2600695	2626710	26015	2609039	2609539	-1	Response regulator		Chr 1	2941181	2946020	4839	2945556	2946020	1	hypothetical protein
Chr 1	2600695	2626710	26015	2609764	2610018	1	Putative transcriptional regulator		Chr 1	3019439	3056612	37173	3019439	3021301	1	RNA polymerase sigma factor RpoD
Chr 1	2600695	2626710	26015	2610260	2610394	1	Phage integrase family protein		Chr 1	3019439	3056612	37173	3021766	3022800	-1	hypothetical protein
Chr 1	2600695	2626710	26015	2610510	2612117	1	hypothetical protein		Chr 1	3019439	3056612	37173	3022804	3023205	-1	hypothetical protein
Chr 1	2600695	2626710	26015	2612456	2614003	-1	hypothetical protein		Chr 1	3019439	3056612	37173	3023189	3023566	-1	hypothetical protein
Chr 1	2600695	2626710	26015	2614274	2615188	-1	Transcriptional regulator, AraC family		Chr 1	3019439	3056612	37173	3023563	3026214	-1	hypothetical protein
Chr 1	2600695	2626710	26015	2615307	2615825	1	Isochorismatase (EC 3.3.2.1)		Chr 1	3019439	3056612	37173	3026480	3026869	-1	hypothetical protein
Chr 1	2600695	2626710	26015	2616192	2616329	1	hypothetical protein		Chr 1	3019439	3056612	37173	3027079	3027273	1	hypothetical protein
Chr 1	2600695	2626710	26015	2616351	2617595	-1	hypothetical protein		Chr 1	3019439	3056612	37173	3027319	3028269	1	hypothetical protein
Chr 1	2600695	2626710	26015	2617715	2618878	1	hypothetical protein		Chr 1	3019439	3056612	37173	3028344	3029636	1	hypothetical protein
Chr 1	2600695	2626710	26015	2618979	2619530	-1	hypothetical protein		Chr 1	3019439	3056612	37173	3029742	3030980	1	Flagellin protein FlaA
Chr 1	2600695	2626710	26015	2619523	2620677	-1	hypothetical protein		Chr 1	3019439	3056612	37173	3030981	3032336	-1	hypothetical protein
Chr 1	2600695	2626710	26015	2620674	2622305	-1	hypothetical protein		Chr 1	3019439	3056612	37173	3033369	3033704	1	HipB protein @ Antitoxin HigA
Chr 1	2600695	2626710	26015	2622315	2624567	-1	hypothetical protein		Chr 1	3019439	3056612	37173	3033682	3035103	1	Toxin HigB / Protein kinase domain of HipA
Chr 1	2600695	2626710	26015	2624560	2625810	-1	hypothetical protein		Chr 1	3019439	3056612	37173	3035131	3036657	-1	hypothetical protein
Chr 1	2600695	2626710	26015	2626067	2626300	-1	hypothetical protein		Chr 1	3019439	3056612	37173	3036666	3037694	-1	hypothetical protein
Chr 1	2600695	2626710	26015	2626477	2626710	-1	Probable exported or periplasmic protein in ApbE locus		Chr 1	3019439	3056612	37173	3037987	3038802	-1	Putative transmembrane protein
Chr 1	2602170	2607689	5519	2602744	2603838	1	patatin-related protein		Chr 1	3019439	3056612	37173	3039259	3039423	-1	hypothetical protein
Chr 1	2602170	2607689	5519	2603835	2605160	1	hypothetical protein		Chr 1	3019439	3056612	37173	3039524	3040681	1	hypothetical protein
Chr 1	2602170	2607689	5519	2605166	2606944	1	hypothetical protein		Chr 1	3019439	3056612	37173	3041206	3041718	1	hypothetical protein
Chr 1	2602170	2607689	5519	2606934	2607401	1	hypothetical protein		Chr 1	3019439	3056612	37173	3041785	3043104	1	Toxin HigB / Protein kinase domain of HipA
Chr 1	2602170	2607689	5519	2607483	2607641	1	hypothetical protein		Chr 1	3019439	3056612	37173	3043167	3043778	1	hypothetical protein
Chr 1	2602170	2607689	5519	2607663	2609045	-1	GGDEF domain protein		Chr 1	3019439	3056612	37173	3044383	3046641	1	hypothetical protein
Chr 1	2609906	2615900	5994	2609764	2610018	1	Putative transcriptional regulator		Chr 1	3019439	3056612	37173	3046671	3048857	1	hypothetical protein
Chr 1	2609906	2615900	5994	2610260	2610394	1	Phage integrase family protein		Chr 1	3019439	3056612	37173	3050859	3051245	1	hypothetical protein
Chr 1	2609906	2615900	5994	2610510	2612117	1	hypothetical protein		Chr 1	3019439	3056612	37173	3051406	3051546	-1	hypothetical protein
Chr 1	2609906	2615900	5994	2612456	2614003	-1	hypothetical protein		Chr 1	3019439	3056612	37173	3053471	3054838	-1	hypothetical protein
Chr 1	2609906	2615900	5994	2614274	2615188	-1	Transcriptional regulator, AraC family		Chr 1	3019439	3056612	37173	3055413	3056216	1	Methionine ABC transporter substrate-binding protein
Chr 1	2609906	2615900	5994	2615307	2615825	1	Isochorismatase (EC 3.3.2.1)		Chr 1	3019439	3056612	37173	3056337	3056612	-1	FIG01200986: hypothetical protein
Chr 1	2865958	2876643	10685	2865958	2866440	-1	Nicotinamide-nucleotide amidase (EC 3.5.1.42)		Chr 1	3021766	3058615	36849	3021766	3022800	-1	hypothetical protein
Chr 1	2865958	2876643	10685	2867109	2868779	-1	Type I restriction-modification system, DNA-methyltransferase subunit M (EC 2.1.1.72)		Chr 1	3021766	3058615	36849	3022804	3023205	-1	hypothetical protein
Chr 1	2865958	2876643	10685	2868791	2869861	-1	anticodon nuclease		Chr 1	3021766	3058615	36849	3023189	3023566	-1	hypothetical protein
Chr 1	2865958	2876643	10685	2869858	2871027	-1	Type I restriction-modification system, specificity subunit S		Chr 1	3021766	3058615	36849	3023563	3026214	-1	hypothetical protein
Chr 1	2865958	2876643	10685	2871020	2874109	-1	Type I restriction-modification system, restriction subunit R (EC 3.1.21.3)		Chr 1	3021766	3058615	36849	3026480	3026869	-1	hypothetical protein
Chr 1	2865958	2876643	10685	2874473	2874592	1	hypothetical protein		Chr 1	3021766	3058615	36849	3027079	3027273	1	hypothetical protein
Chr 1	2865958	2876643	10685	2874602	2875039	1	hypothetical protein		Chr 1	3021766	3058615	36849	3027319	3028269	1	hypothetical protein
Chr 1	2865958	2876643	10685	2875582	2876643	1	Serine/threonine kinase		Chr 1	3021766	3058615	36849	3028344	3029636	1	hypothetical protein
Chr 1	2878431	2886158	7727	2876698	2879238	-1	hypothetical protein		Chr 1	3021766	3058615	36849	3029742	3030980	1	Flagellin protein FlaA
Chr 1	2878431	2886158	7727	2879238	2879825	-1	hypothetical protein		Chr 1	3021766	3058615	36849	3030981	3032336	-1	hypothetical protein
Chr 1	2878431	2886158	7727	2879807	2882065	-1	VgrG protein		Chr 1	3021766	3058615	36849	3033369	3033704	1	HipB protein @ Antitoxin HigA
Chr 1	2878431	2886158	7727	2882769	2882960	-1	hypothetical protein		Chr 1	3021766	3058615	36849	3033682	3035103	1	Toxin HigB / Protein kinase domain of HipA
Chr 1	2878431	2886158	7727	2883075	2883413	-1	hypothetical protein		Chr 1	3021766	3058615	36849	3035131	3036657	-1	hypothetical protein
Chr 1	2878431	2886158	7727	2883423	2884007	-1	hypothetical protein		Chr 1	3021766	3058615	36849	3036666	3037694	-1	hypothetical protein
Chr 1	2878431	2886158	7727	2884186	2885088	-1	hypothetical protein		Chr 1	3021766	3058615	36849	3037987	3038802	-1	Putative transmembrane protein
Chr 1	2878431	2886158	7727	2885167	2885649	-1	hypothetical protein		Chr 1	3021766	3058615	36849	3039259	3039423	-1	hypothetical protein
Chr 1	2878431	2886158	7727	2885661	2885885	-1	hypothetical protein		Chr 1	3021766	3058615	36849	3039524	3040681	1	hypothetical protein
Chr 1	2878431	2886158	7727	2886050	2886226	-1	Predicted transcriptional regulator		Chr 1	3021766	3058615	36849	3041206	3041718	1	hypothetical protein
Chr 1	2886847	2892533	5686	2886842	2887273	1	hypothetical protein		Chr 1	3021766	3058615	36849	3041785	3043104	1	Toxin HigB / Protein kinase domain of HipA
Chr 1	2886847	2892533	5686	2887420	2888178	1	hypothetical protein		Chr 1	3021766	3058615	36849	3043167	3043778	1	hypothetical protein
Chr 1	2886847	2892533	5686	2888208	2889365	1	hypothetical protein		Chr 1	3021766	3058615	36849	3044383	3046641	1	hypothetical protein
Chr 1	2886847	2892533	5686	2889462	2890130	-1	hypothetical protein		Chr 1	3021766	3058615	36849	3046671	3048857	1	hypothetical protein
Chr 1	2886847	2892533	5686	2890646	2891728	1	hypothetical protein		Chr 1	3021766	3058615	36849	3050859	3051245	1	hypothetical protein
Chr 1	2886847	2892533	5686	2891825	2893165	-1	Integrase		Chr 1	3021766	3058615	36849	3051406	3051546	-1	hypothetical protein
Chr 1	2983164	3005830	22666	2983164	2984447	1	GlcNAc-GlcN deacetylase		Chr 1	3021766	3058615	36849	3053471	3054838	-1	hypothetical protein
Chr 1	2983164	3005830	22666	2985251	2985448	-1	putative short-chain dehydrogenase		Chr 1	3021766	3058615	36849	3055413	3056216	1	Methionine ABC transporter substrate-binding protein
Chr 1	2983164	3005830	22666	2985459	2985596	-1	hypothetical protein		Chr 1	3021766	3058615	36849	3056337	3056612	-1	FIG01200986: hypothetical protein
Chr 1	2983164	3005830	22666	2985908	2986057	1	hypothetical protein		Chr 1	3021766	3058615	36849	3056853	3057578	-1	Transcriptional regulator, AraC family
Chr 1	2983164	3005830	22666	2986105	2986338	1	hypothetical protein		Chr 1	3021766	3058615	36849	3057863	3058615	-1	hypothetical protein
Chr 1	2983164	3005830	22666	2986349	2986546	-1	hypothetical protein		Chr 1	3185637	3196424	10787	3185637	3186737	1	Undecaprenyl-phosphate alpha-N-acetylglucosaminyl 1-phosphate transferase (EC 2.7.8.33)
Chr 1	2983164	3005830	22666	2986753	2987205	-1	hypothetical protein		Chr 1	3185637	3196424	10787	3186806	3187621	-1	Glycosyltransferase (EC 2.4.1.-)
Chr 1	2983164	3005830	22666	2987916	2988029	-1	hypothetical protein		Chr 1	3185637	3196424	10787	3187626	3188699	-1	hypothetical protein
Chr 1	2983164	3005830	22666	2988050	2988658	-1	hypothetical protein		Chr 1	3185637	3196424	10787	3188696	3189745	-1	hypothetical protein
Chr 1	2983164	3005830	22666	2989001	2989195	-1	hypothetical protein		Chr 1	3185637	3196424	10787	3189742	3190743	-1	hypothetical protein
Chr 1	2983164	3005830	22666	2989340	2992219	1	hypothetical protein		Chr 1	3185637	3196424	10787	3190730	3191833	-1	hypothetical protein
Chr 1	2983164	3005830	22666	2992853	2993467	1	hypothetical protein		Chr 1	3185637	3196424	10787	3191838	3192980	-1	hypothetical protein
Chr 1	2983164	3005830	22666	2993528	2993998	1	hypothetical protein		Chr 1	3185637	3196424	10787	3193008	3194213	-1	hypothetical protein
Chr 1	2983164	3005830	22666	2994033	2994302	1	hypothetical protein		Chr 1	3185637	3196424	10787	3194216	3195349	-1	UDP-N-acetylglucosamine 2-epimerase (EC 5.1.3.14)
Chr 1	2983164	3005830	22666	2994543	2994740	-1	hypothetical protein		Chr 1	3185637	3196424	10787	3195438	3196424	-1	OtnB protein
Chr 1	2983164	3005830	22666	2994831	2994968	-1	hypothetical protein		Chr 1	3206753	3215220	8467	3205767	3206756	1	Lipid A biosynthesis myristoyltransferase (EC 2.3.1.243)
Chr 1	2983164	3005830	22666	2995390	2996190	1	Transcriptional regulator, ArsR family		Chr 1	3206753	3215220	8467	3206753	3207811	1	ADP-heptose--lipooligosaccharide heptosyltransferase II
Chr 1	2983164	3005830	22666	2996485	2996610	1	hypothetical protein		Chr 1	3206753	3215220	8467	3207805	3209076	1	3-deoxy-D-manno-octulosonic acid transferase (EC 2.4.99.12)(EC 2.4.99.13)
Chr 1	2983164	3005830	22666	2996840	2997307	1	hypothetical protein		Chr 1	3206753	3215220	8467	3209079	3209807	1	Glycosyltransferase involved in LPS biosynthesis
Chr 1	2983164	3005830	22666	2997350	2997481	-1	hypothetical protein		Chr 1	3206753	3215220	8467	3209860	3210507	1	hypothetical protein
Chr 1	2983164	3005830	22666	2997843	2998274	-1	hypothetical protein		Chr 1	3206753	3215220	8467	3210959	3211564	-1	Maltose O-acetyltransferase (EC 2.3.1.79)
Chr 1	2983164	3005830	22666	2998375	2998875	-1	FIG01204183: hypothetical protein		Chr 1	3206753	3215220	8467	3211615	3212559	-1	hypothetical protein
Chr 1	2983164	3005830	22666	2998920	2999303	-1	FIG01203383: hypothetical protein		Chr 1	3206753	3215220	8467	3212569	3213666	-1	dTDP-3-amino-3,6-dideoxy-alpha-D- galactopyranose transaminase (EC 2.6.1.90)
Chr 1	2983164	3005830	22666	2999407	3000642	-1	Integrase		Chr 1	3206753	3215220	8467	3213668	3214078	-1	MaoC-like dehydratase
Chr 1	2983164	3005830	22666	3000955	3001635	-1	Potassium channel protein		Chr 1	3206753	3215220	8467	3214071	3214823	-1	transferase hexapeptide repeat
Chr 1	2983164	3005830	22666	3001782	3002276	1	hypothetical protein		Chr 1	3206753	3215220	8467	3214792	3215220	-1	dTDP-6-deoxy-3,4-keto-hexulose isomerase (EC 5.3.2.3)
Chr 1	2983164	3005830	22666	3002296	3003402	1	Membrane fusion component of tripartite multidrug resistance system		Chr 1	3231323	3250188	18865	3231323	3232039	-1	Ribonuclease PH (EC 2.7.7.56)
Chr 1	2983164	3005830	22666	3003392	3004384	1	Permease of the drug/metabolite transporter (DMT) superfamily		Chr 1	3231323	3250188	18865	3232254	3233120	1	Protein YicC
Chr 1	2983164	3005830	22666	3005165	3005830	-1	Putative short-chain dehydrogenase		Chr 1	3231323	3250188	18865	3233356	3234573	1	Integrase
Chr 1	2995272	3004613	9341	2995390	2996190	1	Transcriptional regulator, ArsR family		Chr 1	3231323	3250188	18865	3234763	3236259	-1	hypothetical protein
Chr 1	2995272	3004613	9341	2996485	2996610	1	hypothetical protein		Chr 1	3231323	3250188	18865	3236253	3238277	-1	Type I restriction-modification system, DNA-methyltransferase subunit M (EC 2.1.1.72)
Chr 1	2995272	3004613	9341	2996840	2997307	1	hypothetical protein		Chr 1	3231323	3250188	18865	3238616	3239089	1	UPF0758 family protein
Chr 1	2995272	3004613	9341	2997350	2997481	-1	hypothetical protein		Chr 1	3231323	3250188	18865	3239086	3239529	1	hypothetical protein
Chr 1	2995272	3004613	9341	2997843	2998274	-1	hypothetical protein		Chr 1	3231323	3250188	18865	3239601	3240044	1	hypothetical protein
Chr 1	2995272	3004613	9341	2998375	2998875	-1	FIG01204183: hypothetical protein		Chr 1	3231323	3250188	18865	3240048	3240224	1	hypothetical protein
Chr 1	2995272	3004613	9341	2998920	2999303	-1	FIG01203383: hypothetical protein		Chr 1	3231323	3250188	18865	3240363	3241097	1	Transcriptional factor MdcH
Chr 1	2995272	3004613	9341	2999407	3000642	-1	Integrase		Chr 1	3231323	3250188	18865	3241128	3241496	1	hypothetical protein
Chr 1	2995272	3004613	9341	3000955	3001635	-1	Potassium channel protein		Chr 1	3231323	3250188	18865	3241544	3241771	1	hypothetical protein
Chr 1	2995272	3004613	9341	3001782	3002276	1	hypothetical protein		Chr 1	3231323	3250188	18865	3241880	3242140	-1	bacteriocin immunity protein
Chr 1	2995272	3004613	9341	3002296	3003402	1	Membrane fusion component of tripartite multidrug resistance system		Chr 1	3231323	3250188	18865	3242168	3242428	-1	bacteriocin immunity protein
Chr 1	2995272	3004613	9341	3003392	3004384	1	Permease of the drug/metabolite transporter (DMT) superfamily		Chr 1	3231323	3250188	18865	3242439	3243101	-1	Uropathogenic specific protein
Chr 1	3000955	3005830	4875	3000955	3001635	-1	Potassium channel protein		Chr 1	3231323	3250188	18865	3243068	3244927	-1	FIG01199828: hypothetical protein
Chr 1	3000955	3005830	4875	3001782	3002276	1	hypothetical protein		Chr 1	3231323	3250188	18865	3245175	3245615	-1	Ribonuclease HI, Vibrio paralog
Chr 1	3000955	3005830	4875	3002296	3003402	1	Membrane fusion component of tripartite multidrug resistance system		Chr 1	3231323	3250188	18865	3245698	3245904	-1	Transcriptional regulator
Chr 1	3000955	3005830	4875	3003392	3004384	1	Permease of the drug/metabolite transporter (DMT) superfamily		Chr 1	3231323	3250188	18865	3245972	3246601	-1	hypothetical protein
Chr 1	3000955	3005830	4875	3005165	3005830	-1	Putative short-chain dehydrogenase		Chr 1	3231323	3250188	18865	3246625	3247299	-1	hypothetical protein
Chr 1	3383202	3388168	4966	3383202	3383492	-1	hypothetical protein		Chr 1	3231323	3250188	18865	3247360	3248004	-1	hypothetical protein
Chr 1	3383202	3388168	4966	3383564	3386146	-1	hypothetical protein		Chr 1	3231323	3250188	18865	3248416	3249303	1	FIG01202833: hypothetical protein
Chr 1	3383202	3388168	4966	3386658	3387527	1	hypothetical protein		Chr 1	3231323	3250188	18865	3249763	3250188	-1	hypothetical protein
Chr 1	3383202	3388168	4966	3387586	3387789	1	hypothetical protein		Chr 1	3233356	3238277	4921	3233356	3234573	1	Integrase
Chr 1	3383202	3388168	4966	3387782	3388168	1	hypothetical protein		Chr 1	3233356	3238277	4921	3234763	3236259	-1	hypothetical protein
Chr 1	3389938	3397249	7311	3388249	3391347	-1	Type I restriction-modification system, restriction subunit R (EC 3.1.21.3)		Chr 1	3233356	3238277	4921	3236253	3238277	-1	Type I restriction-modification system, DNA-methyltransferase subunit M (EC 2.1.1.72)
Chr 1	3389938	3397249	7311	3391356	3392561	-1	Anticodon nuclease		Chr 2	72563	103780	31217	72451	72588	1	Protein YhfA
Chr 1	3389938	3397249	7311	3392561	3393775	-1	Type I restriction-modification system, specificity subunit S		Chr 2	72563	103780	31217	72629	74596	1	hypothetical protein
Chr 1	3389938	3397249	7311	3393772	3395328	-1	Type I restriction-modification system, DNA-methyltransferase subunit M (EC 2.1.1.72)		Chr 2	72563	103780	31217	74800	74919	-1	hypothetical protein
Chr 1	3389938	3397249	7311	3395580	3395765	1	hypothetical protein		Chr 2	72563	103780	31217	74928	75071	1	hypothetical protein
Chr 1	3389938	3397249	7311	3395815	3396114	-1	hypothetical protein		Chr 2	72563	103780	31217	75151	75849	1	hypothetical protein
Chr 1	3389938	3397249	7311	3396137	3396628	-1	hypothetical protein		Chr 2	72563	103780	31217	75862	76068	1	hypothetical protein
Chr 1	3389938	3397249	7311	3396769	3397674	1	Uncharacterized inner membrane protein RarD		Chr 2	72563	103780	31217	76078	76428	1	hypothetical protein
Chr 1	3395580	3407165	11585	3395580	3395765	1	hypothetical protein		Chr 2	72563	103780	31217	76425	77153	1	hypothetical protein
Chr 1	3395580	3407165	11585	3395815	3396114	-1	hypothetical protein		Chr 2	72563	103780	31217	77237	78619	-1	hypothetical protein
Chr 1	3395580	3407165	11585	3396137	3396628	-1	hypothetical protein		Chr 2	72563	103780	31217	78816	79994	1	hypothetical protein
Chr 1	3395580	3407165	11585	3396769	3397674	1	Uncharacterized inner membrane protein RarD		Chr 2	72563	103780	31217	79991	80434	1	hypothetical protein
Chr 1	3395580	3407165	11585	3397661	3397966	-1	hypothetical protein		Chr 2	72563	103780	31217	80431	81150	-1	hypothetical protein
Chr 1	3395580	3407165	11585	3398010	3399392	-1	GGDEF domain protein		Chr 2	72563	103780	31217	81150	81521	-1	hypothetical protein
Chr 1	3395580	3407165	11585	3399386	3399928	-1	hypothetical protein		Chr 2	72563	103780	31217	81632	82669	1	hypothetical protein
Chr 1	3395580	3407165	11585	3400023	3400229	1	Transcriptional regulator, Xre family		Chr 2	72563	103780	31217	82748	84892	-1	hypothetical protein
Chr 1	3395580	3407165	11585	3400327	3400764	-1	hypothetical protein		Chr 2	72563	103780	31217	85004	85444	-1	hypothetical protein
Chr 1	3395580	3407165	11585	3400778	3403075	-1	hypothetical protein		Chr 2	72563	103780	31217	85464	86111	-1	hypothetical protein
Chr 1	3395580	3407165	11585	3403068	3404726	-1	hypothetical protein		Chr 2	72563	103780	31217	86330	86695	1	hypothetical protein
Chr 1	3395580	3407165	11585	3404719	3405984	-1	hypothetical protein		Chr 2	72563	103780	31217	86688	87137	1	hypothetical protein
Chr 1	3395580	3407165	11585	3406145	3406294	1	Uncharacterized inner membrane protein RarD		Chr 2	72563	103780	31217	87158	87592	1	hypothetical protein
Chr 1	3395580	3407165	11585	3406324	3406950	1	Transcriptional regulator, AraC family		Chr 2	72563	103780	31217	87744	88694	-1	hypothetical protein
Chr 1	3395580	3407165	11585	3406992	3407165	1	Transcriptional regulator, AraC family		Chr 2	72563	103780	31217	88694	88876	-1	hypothetical protein
Chr 1	3395815	3406294	10479	3395815	3396114	-1	hypothetical protein		Chr 2	72563	103780	31217	89271	89528	1	hypothetical protein
Chr 1	3395815	3406294	10479	3396137	3396628	-1	hypothetical protein		Chr 2	72563	103780	31217	90324	91088	1	hypothetical protein
Chr 1	3395815	3406294	10479	3396769	3397674	1	Uncharacterized inner membrane protein RarD		Chr 2	72563	103780	31217	91075	91485	1	hypothetical protein
Chr 1	3395815	3406294	10479	3397661	3397966	-1	hypothetical protein		Chr 2	72563	103780	31217	91634	93349	1	hypothetical protein
Chr 1	3395815	3406294	10479	3398010	3399392	-1	GGDEF domain protein		Chr 2	72563	103780	31217	93496	93900	1	Error-prone repair protein UmuD
Chr 1	3395815	3406294	10479	3399386	3399928	-1	hypothetical protein		Chr 2	72563	103780	31217	93904	95163	1	Error-prone, lesion bypass DNA polymerase V (UmuC)
Chr 1	3395815	3406294	10479	3400023	3400229	1	Transcriptional regulator, Xre family		Chr 2	72563	103780	31217	95226	95360	-1	hypothetical protein
Chr 1	3395815	3406294	10479	3400327	3400764	-1	hypothetical protein		Chr 2	72563	103780	31217	95382	95540	1	hypothetical protein
Chr 1	3395815	3406294	10479	3400778	3403075	-1	hypothetical protein		Chr 2	72563	103780	31217	96044	98200	1	hypothetical protein
Chr 1	3395815	3406294	10479	3403068	3404726	-1	hypothetical protein		Chr 2	72563	103780	31217	98296	100539	-1	hypothetical protein
Chr 1	3395815	3406294	10479	3404719	3405984	-1	hypothetical protein		Chr 2	72563	103780	31217	100536	101465	-1	hypothetical protein
Chr 1	3395815	3406294	10479	3406145	3406294	1	Uncharacterized inner membrane protein RarD		Chr 2	72563	103780	31217	101637	102794	-1	hypothetical protein
Chr 2	495419	499598	4179	495419	496363	-1	Transcriptional regulator, LysR family		Chr 2	72563	103780	31217	103001	103567	1	hypothetical protein
Chr 2	495419	499598	4179	496482	497510	1	hypothetical protein		Chr 2	72563	103780	31217	103671	104066	1	Protein YhfA
Chr 2	495419	499598	4179	497542	498594	1	hypothetical protein		Chr 2	72629	105065	32436	72629	74596	1	hypothetical protein
Chr 2	495419	499598	4179	498717	499598	1	Transcriptional regulator, LysR family		Chr 2	72629	105065	32436	74800	74919	-1	hypothetical protein
Chr 2	602418	606667	4249	602418	603401	1	Transcriptional regulator containing an amidase domain and an AraC-type DNA-binding HTH domain		Chr 2	72629	105065	32436	74928	75071	1	hypothetical protein
Chr 2	602418	606667	4249	604009	604917	1	Transcriptional regulator		Chr 2	72629	105065	32436	75151	75849	1	hypothetical protein
Chr 2	602418	606667	4249	604970	605413	-1	Type IV prepilin peptidase TadV/CpaA		Chr 2	72629	105065	32436	75862	76068	1	hypothetical protein
Chr 2	602418	606667	4249	605608	605850	1	Flp pilus assembly protein, pilin Flp		Chr 2	72629	105065	32436	76078	76428	1	hypothetical protein
Chr 2	602418	606667	4249	605915	606667	1	Flp pilus assembly protein RcpC/CpaB		Chr 2	72629	105065	32436	76425	77153	1	hypothetical protein
Chr 2	614901	619731	4830	614901	616286	1	Protein TadG, associated with Flp pilus assembly		Chr 2	72629	105065	32436	77237	78619	-1	hypothetical protein
Chr 2	614901	619731	4830	616288	616851	1	FIG01202034: hypothetical protein		Chr 2	72629	105065	32436	78816	79994	1	hypothetical protein
Chr 2	614901	619731	4830	616990	617532	1	Chromosome segregation ATPase		Chr 2	72629	105065	32436	79991	80434	1	hypothetical protein
Chr 2	614901	619731	4830	617706	617870	-1	Transcriptional regulator, LysR family		Chr 2	72629	105065	32436	80431	81150	-1	hypothetical protein
Chr 2	614901	619731	4830	617867	618559	-1	Transcriptional regulator, LysR family		Chr 2	72629	105065	32436	81150	81521	-1	hypothetical protein
Chr 2	614901	619731	4830	618727	619731	-1	Putative transcriptional regulatory protein		Chr 2	72629	105065	32436	81632	82669	1	hypothetical protein
Chr 2	787457	798621	11164	787457	788446	1	D-alanine--D-alanine ligase (EC 6.3.2.4)		Chr 2	72629	105065	32436	82748	84892	-1	hypothetical protein
Chr 2	787457	798621	11164	788575	788964	1	hypothetical protein		Chr 2	72629	105065	32436	85004	85444	-1	hypothetical protein
Chr 2	787457	798621	11164	788969	789280	1	Translation initiation factor SUI1-related protein		Chr 2	72629	105065	32436	85464	86111	-1	hypothetical protein
Chr 2	787457	798621	11164	789882	790088	-1	hypothetical protein		Chr 2	72629	105065	32436	86330	86695	1	hypothetical protein
Chr 2	787457	798621	11164	790069	790293	-1	hypothetical protein		Chr 2	72629	105065	32436	86688	87137	1	hypothetical protein
Chr 2	787457	798621	11164	790295	790975	-1	FIG01205912: hypothetical protein		Chr 2	72629	105065	32436	87158	87592	1	hypothetical protein
Chr 2	787457	798621	11164	791087	791434	-1	RstB phage-related integrase		Chr 2	72629	105065	32436	87744	88694	-1	hypothetical protein
Chr 2	787457	798621	11164	791438	792733	-1	RstA phage-related replication protein		Chr 2	72629	105065	32436	88694	88876	-1	hypothetical protein
Chr 2	787457	798621	11164	792730	792942	-1	hypothetical protein		Chr 2	72629	105065	32436	89271	89528	1	hypothetical protein
Chr 2	787457	798621	11164	793042	793518	1	hypothetical protein		Chr 2	72629	105065	32436	90324	91088	1	hypothetical protein
Chr 2	787457	798621	11164	793832	794206	-1	bacteriophage f237 ORF10		Chr 2	72629	105065	32436	91075	91485	1	hypothetical protein
Chr 2	787457	798621	11164	794341	794565	1	FIG01202409: hypothetical protein		Chr 2	72629	105065	32436	91634	93349	1	hypothetical protein
Chr 2	787457	798621	11164	794558	795814	1	RstA phage-related replication protein		Chr 2	72629	105065	32436	93496	93900	1	Error-prone repair protein UmuD
Chr 2	787457	798621	11164	795820	796146	1	RstB phage-related integrase		Chr 2	72629	105065	32436	93904	95163	1	Error-prone, lesion bypass DNA polymerase V (UmuC)
Chr 2	787457	798621	11164	796143	796388	1	hypothetical protein		Chr 2	72629	105065	32436	95226	95360	-1	hypothetical protein
Chr 2	787457	798621	11164	796417	796632	1	hypothetical protein		Chr 2	72629	105065	32436	95382	95540	1	hypothetical protein
Chr 2	787457	798621	11164	796766	798289	1	hypothetical protein		Chr 2	72629	105065	32436	96044	98200	1	hypothetical protein
Chr 2	787457	798621	11164	798289	798621	1	Accessory cholera enterotoxin		Chr 2	72629	105065	32436	98296	100539	-1	hypothetical protein
Chr 2	789882	807288	17406	789882	790088	-1	hypothetical protein		Chr 2	72629	105065	32436	100536	101465	-1	hypothetical protein
Chr 2	789882	807288	17406	790069	790293	-1	hypothetical protein		Chr 2	72629	105065	32436	101637	102794	-1	hypothetical protein
Chr 2	789882	807288	17406	790295	790975	-1	FIG01205912: hypothetical protein		Chr 2	72629	105065	32436	103001	103567	1	hypothetical protein
Chr 2	789882	807288	17406	791087	791434	-1	RstB phage-related integrase		Chr 2	72629	105065	32436	103671	104066	1	Protein YhfA
Chr 2	789882	807288	17406	791438	792733	-1	RstA phage-related replication protein		Chr 2	72629	105065	32436	104190	104744	1	Acetyltransferase
Chr 2	789882	807288	17406	792730	792942	-1	hypothetical protein		Chr 2	72629	105065	32436	104832	105065	1	hypothetical protein
Chr 2	789882	807288	17406	793042	793518	1	hypothetical protein		Chr 2	85004	103567	18563	85004	85444	-1	hypothetical protein
Chr 2	789882	807288	17406	793832	794206	-1	bacteriophage f237 ORF10		Chr 2	85004	103567	18563	85464	86111	-1	hypothetical protein
Chr 2	789882	807288	17406	794341	794565	1	FIG01202409: hypothetical protein		Chr 2	85004	103567	18563	86330	86695	1	hypothetical protein
Chr 2	789882	807288	17406	794558	795814	1	RstA phage-related replication protein		Chr 2	85004	103567	18563	86688	87137	1	hypothetical protein
Chr 2	789882	807288	17406	795820	796146	1	RstB phage-related integrase		Chr 2	85004	103567	18563	87158	87592	1	hypothetical protein
Chr 2	789882	807288	17406	796143	796388	1	hypothetical protein		Chr 2	85004	103567	18563	87744	88694	-1	hypothetical protein
Chr 2	789882	807288	17406	796417	796632	1	hypothetical protein		Chr 2	85004	103567	18563	88694	88876	-1	hypothetical protein
Chr 2	789882	807288	17406	796766	798289	1	hypothetical protein		Chr 2	85004	103567	18563	89271	89528	1	hypothetical protein
Chr 2	789882	807288	17406	798289	798621	1	Accessory cholera enterotoxin		Chr 2	85004	103567	18563	90324	91088	1	hypothetical protein
Chr 2	789882	807288	17406	798625	800049	1	Zona occludens toxin		Chr 2	85004	103567	18563	91075	91485	1	hypothetical protein
Chr 2	789882	807288	17406	800057	800155	1	hypothetical protein		Chr 2	85004	103567	18563	91634	93349	1	hypothetical protein
Chr 2	789882	807288	17406	800822	801061	1	hypothetical protein		Chr 2	85004	103567	18563	93496	93900	1	Error-prone repair protein UmuD
Chr 2	789882	807288	17406	801083	801454	-1	putative regulator protein		Chr 2	85004	103567	18563	93904	95163	1	Error-prone, lesion bypass DNA polymerase V (UmuC)
Chr 2	789882	807288	17406	801993	802361	-1	hypothetical protein		Chr 2	85004	103567	18563	95226	95360	-1	hypothetical protein
Chr 2	789882	807288	17406	802443	803276	1	Transcriptional regulator		Chr 2	85004	103567	18563	95382	95540	1	hypothetical protein
Chr 2	789882	807288	17406	803552	803797	-1	FIG01201821: hypothetical protein		Chr 2	85004	103567	18563	96044	98200	1	hypothetical protein
Chr 2	789882	807288	17406	803871	804260	-1	Universal stress protein family 2		Chr 2	85004	103567	18563	98296	100539	-1	hypothetical protein
Chr 2	789882	807288	17406	805022	805180	-1	hypothetical protein		Chr 2	85004	103567	18563	100536	101465	-1	hypothetical protein
Chr 2	789882	807288	17406	805225	806346	-1	TraF-related protein		Chr 2	85004	103567	18563	101637	102794	-1	hypothetical protein
Chr 2	789882	807288	17406	806407	807288	-1	FIG01199656: hypothetical protein		Chr 2	85004	103567	18563	103001	103567	1	hypothetical protein
Chr 2	800057	805180	5123	800057	800155	1	hypothetical protein		Chr 2	540315	544493	4178	540315	541259	-1	Transcriptional regulator, LysR family
Chr 2	800057	805180	5123	800822	801061	1	hypothetical protein		Chr 2	540315	544493	4178	541378	542406	1	hypothetical protein
Chr 2	800057	805180	5123	801083	801454	-1	putative regulator protein		Chr 2	540315	544493	4178	542438	543490	1	hypothetical protein
Chr 2	800057	805180	5123	801993	802361	-1	hypothetical protein		Chr 2	540315	544493	4178	543921	544493	1	hypothetical protein
Chr 2	800057	805180	5123	802443	803276	1	Transcriptional regulator		Chr 2	984102	988414	4312	984102	985394	-1	Outer membrane protein ImpK/VasF, OmpA/MotB domain
Chr 2	800057	805180	5123	803552	803797	-1	FIG01201821: hypothetical protein		Chr 2	984102	988414	4312	985406	986731	-1	Uncharacterized protein ImpJ/VasE
Chr 2	800057	805180	5123	803871	804260	-1	Universal stress protein family 2		Chr 2	984102	988414	4312	986753	987208	-1	Type VI secretion lipoprotein/VasD
Chr 2	800057	805180	5123	805022	805180	-1	hypothetical protein		Chr 2	984102	988414	4312	987218	988414	-1	Uncharacterized protein ImpI/VasC
Chr 2	878788	886761	7973	878788	878943	1	hypothetical protein		Chr 2	1110106	1226239	116133	1110106	1110285	1	hypothetical protein
Chr 2	878788	886761	7973	880155	882401	1	hypothetical protein		Chr 2	1110106	1226239	116133	1110279	1110803	1	hypothetical protein
Chr 2	878788	886761	7973	882506	884467	-1	hypothetical protein		Chr 2	1110106	1226239	116133	1111670	1112047	1	FIG01202428: hypothetical protein
Chr 2	878788	886761	7973	884488	885189	-1	RTX toxins and related Ca2+-binding proteins		Chr 2	1110106	1226239	116133	1112135	1112431	1	IncF plasmid conjugative transfer pilin protein TraA
Chr 2	878788	886761	7973	885973	886761	-1	hypothetical protein		Chr 2	1110106	1226239	116133	1112448	1112750	1	IncF plasmid conjugative transfer pilus assembly protein TraL
Chr 2	926344	941671	15327	924524	926347	-1	Protein ImpG/VasA		Chr 2	1110106	1226239	116133	1112763	1113332	1	IncF plasmid conjugative transfer pilus assembly protein TraE
Chr 2	926344	941671	15327	926344	926808	-1	Uncharacterized protein ImpF		Chr 2	1110106	1226239	116133	1113329	1113823	1	IncF plasmid conjugative transfer pilus assembly protein TraK
Chr 2	926344	941671	15327	926817	927614	-1	Protein of avirulence locus ImpE		Chr 2	1110106	1226239	116133	1113775	1114071	1	IncF plasmid conjugative transfer pilus assembly protein TraK
Chr 2	926344	941671	15327	927625	929145	-1	Uncharacterized protein ImpD		Chr 2	1110106	1226239	116133	1114061	1115542	1	IncF plasmid conjugative transfer pilus assembly protein TraB
Chr 2	926344	941671	15327	929192	930685	-1	Uncharacterized protein ImpC		Chr 2	1110106	1226239	116133	1115555	1115941	1	IncF plasmid conjugative transfer pilus assembly protein TraV
Chr 2	926344	941671	15327	930685	931215	-1	Uncharacterized protein ImpB		Chr 2	1110106	1226239	116133	1115944	1118538	1	IncF plasmid conjugative transfer pilus assembly protein TraC
Chr 2	926344	941671	15327	931231	932352	-1	Uncharacterized protein ImpA		Chr 2	1110106	1226239	116133	1118535	1118882	1	IncF plasmid conjugative transfer protein TrbI
Chr 2	926344	941671	15327	932349	933137	-1	protein serine/threonine phosphatase		Chr 2	1110106	1226239	116133	1118885	1119559	1	IncF plasmid conjugative transfer pilus assembly protein TraW
Chr 2	926344	941671	15327	933148	933843	-1	Protein phosphatase ImpM		Chr 2	1110106	1226239	116133	1119556	1120563	1	IncF plasmid conjugative transfer pilus assembly protein TraU
Chr 2	926344	941671	15327	933825	937343	-1	IcmF-related protein		Chr 2	1110106	1226239	116133	1120625	1120876	1	Unknown
Chr 2	926344	941671	15327	937359	938651	-1	Outer membrane protein ImpK/VasF, OmpA/MotB domain		Chr 2	1110106	1226239	116133	1120860	1121099	1	Unknown
Chr 2	926344	941671	15327	938663	939988	-1	Uncharacterized protein ImpJ/VasE		Chr 2	1110106	1226239	116133	1121109	1121816	1	hypothetical protein
Chr 2	926344	941671	15327	940010	940465	-1	Type VI secretion lipoprotein/VasD		Chr 2	1110106	1226239	116133	1121813	1123558	1	IncF plasmid conjugative transfer protein TraN
Chr 2	926344	941671	15327	940475	941671	-1	Uncharacterized protein ImpI/VasC		Chr 2	1110106	1226239	116133	1123581	1124369	1	IncF plasmid conjugative transfer pilus assembly protein TraF
Chr 2	1192168	1196427	4259	1192168	1192380	1	Cold shock protein of CSP family		Chr 2	1110106	1226239	116133	1124391	1124804	1	IncF plasmid conjugative transfer protein TrbB
Chr 2	1192168	1196427	4259	1192622	1192831	1	hypothetical protein		Chr 2	1110106	1226239	116133	1125037	1126446	1	IncF plasmid conjugative transfer pilus assembly protein TraH
Chr 2	1192168	1196427	4259	1192882	1193022	1	hypothetical protein		Chr 2	1110106	1226239	116133	1126450	1129254	1	hypothetical protein
Chr 2	1192168	1196427	4259	1193509	1194522	1	Adenosine deaminase (EC 3.5.4.4)		Chr 2	1110106	1226239	116133	1129334	1129888	1	hypothetical protein
Chr 2	1192168	1196427	4259	1194617	1195090	1	Antioxidant, AhpC/Tsa family		Chr 2	1110106	1226239	116133	1129958	1130602	-1	Phage protein
Chr 2	1192168	1196427	4259	1195135	1196427	-1	Secreted trypsin-like serine protease		Chr 2	1110106	1226239	116133	1131665	1132270	1	hypothetical protein
									Chr 2	1110106	1226239	116133	1132854	1132967	1	Mobile element protein
									Chr 2	1110106	1226239	116133	1133384	1134826	1	hypothetical protein
									Chr 2	1110106	1226239	116133	1134838	1135338	1	hypothetical protein
									Chr 2	1110106	1226239	116133	1135766	1136353	-1	FIG01067416: hypothetical protein
									Chr 2	1110106	1226239	116133	1136713	1138812	1	IncF plasmid conjugative transfer protein TraD
									Chr 2	1110106	1226239	116133	1138843	1139022	1	hypothetical protein
									Chr 2	1110106	1226239	116133	1139038	1139781	1	Extracellular deoxyribonuclease Dns (EC 3.1.21.-)
									Chr 2	1110106	1226239	116133	1139921	1140145	1	hypothetical protein
									Chr 2	1110106	1226239	116133	1140201	1140371	1	hypothetical protein
									Chr 2	1110106	1226239	116133	1140476	1140748	1	hypothetical protein
									Chr 2	1110106	1226239	116133	1141252	1146666	1	IncF plasmid conjugative transfer DNA-nicking and unwinding protein TraI
									Chr 2	1110106	1226239	116133	1146663	1147046	1	IncF plasmid conjugative transfer DNA-nicking and unwinding protein TraI
									Chr 2	1110106	1226239	116133	1147065	1147424	-1	hypothetical protein
									Chr 2	1110106	1226239	116133	1147972	1148415	-1	IncI1 plasmid conjugative transfer putative membrane protein PilT
									Chr 2	1110106	1226239	116133	1148468	1148809	-1	hypothetical protein
									Chr 2	1110106	1226239	116133	1148886	1149272	-1	hypothetical protein
									Chr 2	1110106	1226239	116133	1149276	1149656	-1	hypothetical protein
									Chr 2	1110106	1226239	116133	1150226	1150828	1	hypothetical protein
									Chr 2	1110106	1226239	116133	1150863	1151351	-1	UPF0758 family protein
									Chr 2	1110106	1226239	116133	1151568	1151660	-1	hypothetical protein
									Chr 2	1110106	1226239	116133	1152083	1152199	-1	hypothetical protein
									Chr 2	1110106	1226239	116133	1152203	1153915	1	hypothetical protein
									Chr 2	1110106	1226239	116133	1154052	1154168	1	hypothetical protein
									Chr 2	1110106	1226239	116133	1154259	1155197	-1	hypothetical protein
									Chr 2	1110106	1226239	116133	1155302	1156183	1	Transcriptional regulator, LysR family
									Chr 2	1110106	1226239	116133	1156387	1156875	-1	Uncharacterized protein YbbK
									Chr 2	1110106	1226239	116133	1156993	1157637	-1	hypothetical protein
									Chr 2	1110106	1226239	116133	1157740	1157988	1	RelB/StbD replicon stabilization protein (antitoxin to RelE/StbE)
									Chr 2	1110106	1226239	116133	1157978	1158268	1	mRNA interferase RelE
									Chr 2	1110106	1226239	116133	1158421	1158690	-1	YoeB toxin protein
									Chr 2	1110106	1226239	116133	1158683	1158937	-1	YefM protein (antitoxin to YoeB)
									Chr 2	1110106	1226239	116133	1159082	1159246	-1	hypothetical protein
									Chr 2	1110106	1226239	116133	1159245	1160213	1	Transposase
									Chr 2	1110106	1226239	116133	1160248	1161204	-1	hypothetical protein
									Chr 2	1110106	1226239	116133	1161262	1162113	-1	Mobile element protein
									Chr 2	1110106	1226239	116133	1162110	1162418	-1	Mobile element protein
									Chr 2	1110106	1226239	116133	1163642	1164040	-1	hypothetical protein
									Chr 2	1110106	1226239	116133	1164037	1164960	-1	hypothetical protein
									Chr 2	1110106	1226239	116133	1165632	1166747	-1	hypothetical protein
									Chr 2	1110106	1226239	116133	1167366	1167533	1	transposase for IS1001 element
									Chr 2	1110106	1226239	116133	1167711	1168862	-1	N-acyl-L-amino acid amidohydrolase (EC 3.5.1.14)
									Chr 2	1110106	1226239	116133	1168927	1169904	-1	Permease of the drug/metabolite transporter (DMT) superfamily
									Chr 2	1110106	1226239	116133	1169980	1171146	-1	Metallopeptidase, M24 family
									Chr 2	1110106	1226239	116133	1171474	1172151	1	YheO-like PAS domain
									Chr 2	1110106	1226239	116133	1172205	1173158	-1	hypothetical protein
									Chr 2	1110106	1226239	116133	1173161	1174120	-1	Permease of the drug/metabolite transporter (DMT) superfamily
									Chr 2	1110106	1226239	116133	1174130	1174900	-1	Asp/Glu racemase
									Chr 2	1110106	1226239	116133	1174963	1176129	-1	Metallopeptidase, M24 family
									Chr 2	1110106	1226239	116133	1176518	1176904	1	RidA/YER057c/UK114 superfamily protein
									Chr 2	1110106	1226239	116133	1176975	1178138	1	Diaminopropionate ammonia-lyase (EC 4.3.1.15)
									Chr 2	1110106	1226239	116133	1178756	1179172	-1	Outer membrane protein assembly factor YaeT precursor
									Chr 2	1110106	1226239	116133	1179256	1179384	-1	hypothetical protein
									Chr 2	1110106	1226239	116133	1179393	1180937	-1	Protein TadG, associated with Flp pilus assembly
									Chr 2	1110106	1226239	116133	1180942	1181499	-1	Flp pilus assembly surface protein TadF, ATP/GTP-binding motif
									Chr 2	1110106	1226239	116133	1181489	1181971	-1	Flp pilus assembly membrane protein TadE
									Chr 2	1110106	1226239	116133	1181955	1182695	-1	Flp pilus assembly protein TadD, contains TPR repeat
									Chr 2	1110106	1226239	116133	1182707	1183537	-1	Type II/IV secretion system protein TadC, associated with Flp pilus assembly
									Chr 2	1110106	1226239	116133	1183534	1184436	-1	Flp pilus assembly protein TadB
									Chr 2	1110106	1226239	116133	1184438	1185709	-1	Type II/IV secretion system ATP hydrolase TadA/VirB11/CpaF, TadA subfamily
									Chr 2	1110106	1226239	116133	1185706	1186947	-1	Type II/IV secretion system ATPase TadZ/CpaE, associated with Flp pilus assembly
									Chr 2	1110106	1226239	116133	1186947	1187426	-1	FIG01205343: hypothetical protein
									Chr 2	1110106	1226239	116133	1187423	1188793	-1	Type II/IV secretion system secretin RcpA/CpaC, associated with Flp pilus assembly
									Chr 2	1110106	1226239	116133	1188793	1189617	-1	Flp pilus assembly protein RcpC/CpaB
									Chr 2	1110106	1226239	116133	1189639	1190091	-1	Type IV prepilin peptidase TadV/CpaA
									Chr 2	1110106	1226239	116133	1190215	1190421	-1	Flp pilus assembly protein, pilin Flp
									Chr 2	1110106	1226239	116133	1190966	1191859	1	Transcriptional regulator, LysR family
									Chr 2	1110106	1226239	116133	1192688	1192816	1	hypothetical protein
									Chr 2	1110106	1226239	116133	1192908	1193984	-1	Glycerol dehydrogenase (EC 1.1.1.6)
									Chr 2	1110106	1226239	116133	1194043	1195443	-1	hypothetical protein
									Chr 2	1110106	1226239	116133	1195461	1196651	-1	hypothetical protein
									Chr 2	1110106	1226239	116133	1197641	1198846	1	Cytolysin and hemolysin, HlyA, Pore-forming toxin
									Chr 2	1110106	1226239	116133	1198854	1199774	-1	Mobile element protein
									Chr 2	1110106	1226239	116133	1199934	1200917	1	Cytolysin and hemolysin, HlyA, Pore-forming toxin
									Chr 2	1110106	1226239	116133	1200995	1201129	-1	Mobile element protein
									Chr 2	1110106	1226239	116133	1201947	1202636	-1	diguanylate cyclase/phosphodiesterase (GGDEF & EAL domains) with PAS/PAC sensor(s)
									Chr 2	1110106	1226239	116133	1202647	1203705	-1	hypothetical protein
									Chr 2	1110106	1226239	116133	1203716	1204381	-1	hypothetical protein
									Chr 2	1110106	1226239	116133	1204360	1206843	-1	hypothetical protein
									Chr 2	1110106	1226239	116133	1206932	1207477	-1	hypothetical protein
									Chr 2	1110106	1226239	116133	1207893	1209773	-1	Methyl-accepting chemotaxis protein I (serine chemoreceptor protein)
									Chr 2	1110106	1226239	116133	1209854	1210123	-1	hypothetical protein
									Chr 2	1110106	1226239	116133	1210158	1210508	-1	hypothetical protein
									Chr 2	1110106	1226239	116133	1210537	1212063	-1	hypothetical protein
									Chr 2	1110106	1226239	116133	1212075	1212398	-1	hypothetical protein
									Chr 2	1110106	1226239	116133	1212631	1213551	-1	Mobile element protein
									Chr 2	1110106	1226239	116133	1214069	1215085	1	transcriptional regulator, AraC family
									Chr 2	1110106	1226239	116133	1215116	1215439	-1	hypothetical protein
									Chr 2	1110106	1226239	116133	1215495	1215644	-1	hypothetical protein
									Chr 2	1110106	1226239	116133	1215702	1215905	-1	hypothetical protein
									Chr 2	1110106	1226239	116133	1216253	1217431	-1	Replication protein
									Chr 2	1110106	1226239	116133	1217760	1218275	-1	Phage repressor protein CII
									Chr 2	1110106	1226239	116133	1218390	1218602	-1	hypothetical protein
									Chr 2	1110106	1226239	116133	1218693	1219319	1	Repressor protein
									Chr 2	1110106	1226239	116133	1219610	1219792	1	hypothetical protein
									Chr 2	1110106	1226239	116133	1219851	1221404	1	Prophage Lp2 protein 4
									Chr 2	1110106	1226239	116133	1221435	1222322	-1	DNA-methyltransferase
									Chr 2	1110106	1226239	116133	1222322	1223866	-1	hypothetical protein
									Chr 2	1110106	1226239	116133	1224033	1225064	1	Phage integrase
									Chr 2	1110106	1226239	116133	1225193	1226239	-1	GMP reductase (EC 1.7.1.7)
									Chr 2	1131665	1136353	4688	1131665	1132270	1	hypothetical protein
									Chr 2	1131665	1136353	4688	1132854	1132967	1	Mobile element protein
									Chr 2	1131665	1136353	4688	1133384	1134826	1	hypothetical protein
									Chr 2	1131665	1136353	4688	1134838	1135338	1	hypothetical protein
									Chr 2	1131665	1136353	4688	1135766	1136353	-1	FIG01067416: hypothetical protein
									Chr 2	1146663	1161204	14541	1141252	1146666	1	IncF plasmid conjugative transfer DNA-nicking and unwinding protein TraI
									Chr 2	1146663	1161204	14541	1146663	1147046	1	IncF plasmid conjugative transfer DNA-nicking and unwinding protein TraI
									Chr 2	1146663	1161204	14541	1147065	1147424	-1	hypothetical protein
									Chr 2	1146663	1161204	14541	1147972	1148415	-1	IncI1 plasmid conjugative transfer putative membrane protein PilT
									Chr 2	1146663	1161204	14541	1148468	1148809	-1	hypothetical protein
									Chr 2	1146663	1161204	14541	1148886	1149272	-1	hypothetical protein
									Chr 2	1146663	1161204	14541	1149276	1149656	-1	hypothetical protein
									Chr 2	1146663	1161204	14541	1150226	1150828	1	hypothetical protein
									Chr 2	1146663	1161204	14541	1150863	1151351	-1	UPF0758 family protein
									Chr 2	1146663	1161204	14541	1151568	1151660	-1	hypothetical protein
									Chr 2	1146663	1161204	14541	1152083	1152199	-1	hypothetical protein
									Chr 2	1146663	1161204	14541	1152203	1153915	1	hypothetical protein
									Chr 2	1146663	1161204	14541	1154052	1154168	1	hypothetical protein
									Chr 2	1146663	1161204	14541	1154259	1155197	-1	hypothetical protein
									Chr 2	1146663	1161204	14541	1155302	1156183	1	Transcriptional regulator, LysR family
									Chr 2	1146663	1161204	14541	1156387	1156875	-1	Uncharacterized protein YbbK
									Chr 2	1146663	1161204	14541	1156993	1157637	-1	hypothetical protein
									Chr 2	1146663	1161204	14541	1157740	1157988	1	RelB/StbD replicon stabilization protein (antitoxin to RelE/StbE)
									Chr 2	1146663	1161204	14541	1157978	1158268	1	mRNA interferase RelE
									Chr 2	1146663	1161204	14541	1158421	1158690	-1	YoeB toxin protein
									Chr 2	1146663	1161204	14541	1158683	1158937	-1	YefM protein (antitoxin to YoeB)
									Chr 2	1146663	1161204	14541	1159082	1159246	-1	hypothetical protein
									Chr 2	1146663	1161204	14541	1159245	1160213	1	Transposase
									Chr 2	1146663	1161204	14541	1160248	1161204	-1	hypothetical protein
									Chr 2	1162110	1167533	5423	1161262	1162113	-1	Mobile element protein
									Chr 2	1162110	1167533	5423	1162110	1162418	-1	Mobile element protein
									Chr 2	1162110	1167533	5423	1163642	1164040	-1	hypothetical protein
									Chr 2	1162110	1167533	5423	1164037	1164960	-1	hypothetical protein
									Chr 2	1162110	1167533	5423	1165632	1166747	-1	hypothetical protein
									Chr 2	1162110	1167533	5423	1167366	1167533	1	transposase for IS1001 element
									Chr 2	1163461	1171897	8436	1163642	1164040	-1	hypothetical protein
									Chr 2	1163461	1171897	8436	1164037	1164960	-1	hypothetical protein
									Chr 2	1163461	1171897	8436	1165632	1166747	-1	hypothetical protein
									Chr 2	1163461	1171897	8436	1167366	1167533	1	transposase for IS1001 element
									Chr 2	1163461	1171897	8436	1167711	1168862	-1	N-acyl-L-amino acid amidohydrolase (EC 3.5.1.14)
									Chr 2	1163461	1171897	8436	1168927	1169904	-1	Permease of the drug/metabolite transporter (DMT) superfamily
									Chr 2	1163461	1171897	8436	1169980	1171146	-1	Metallopeptidase, M24 family
									Chr 2	1163461	1171897	8436	1171474	1172151	1	YheO-like PAS domain
									Chr 2	1189639	1207477	17838	1189639	1190091	-1	Type IV prepilin peptidase TadV/CpaA
									Chr 2	1189639	1207477	17838	1190215	1190421	-1	Flp pilus assembly protein, pilin Flp
									Chr 2	1189639	1207477	17838	1190966	1191859	1	Transcriptional regulator, LysR family
									Chr 2	1189639	1207477	17838	1192688	1192816	1	hypothetical protein
									Chr 2	1189639	1207477	17838	1192908	1193984	-1	Glycerol dehydrogenase (EC 1.1.1.6)
									Chr 2	1189639	1207477	17838	1194043	1195443	-1	hypothetical protein
									Chr 2	1189639	1207477	17838	1195461	1196651	-1	hypothetical protein
									Chr 2	1189639	1207477	17838	1197641	1198846	1	Cytolysin and hemolysin, HlyA, Pore-forming toxin
									Chr 2	1189639	1207477	17838	1198854	1199774	-1	Mobile element protein
									Chr 2	1189639	1207477	17838	1199934	1200917	1	Cytolysin and hemolysin, HlyA, Pore-forming toxin
									Chr 2	1189639	1207477	17838	1200995	1201129	-1	Mobile element protein
									Chr 2	1189639	1207477	17838	1201947	1202636	-1	diguanylate cyclase/phosphodiesterase (GGDEF & EAL domains) with PAS/PAC sensor(s)
									Chr 2	1189639	1207477	17838	1202647	1203705	-1	hypothetical protein
									Chr 2	1189639	1207477	17838	1203716	1204381	-1	hypothetical protein
									Chr 2	1189639	1207477	17838	1204360	1206843	-1	hypothetical protein
									Chr 2	1189639	1207477	17838	1206932	1207477	-1	hypothetical protein
									Chr 2	1209854	1223866	14012	1209854	1210123	-1	hypothetical protein
									Chr 2	1209854	1223866	14012	1210158	1210508	-1	hypothetical protein
									Chr 2	1209854	1223866	14012	1210537	1212063	-1	hypothetical protein
									Chr 2	1209854	1223866	14012	1212075	1212398	-1	hypothetical protein
									Chr 2	1209854	1223866	14012	1212631	1213551	-1	Mobile element protein
									Chr 2	1209854	1223866	14012	1214069	1215085	1	transcriptional regulator, AraC family
									Chr 2	1209854	1223866	14012	1215116	1215439	-1	hypothetical protein
									Chr 2	1209854	1223866	14012	1215495	1215644	-1	hypothetical protein
									Chr 2	1209854	1223866	14012	1215702	1215905	-1	hypothetical protein
									Chr 2	1209854	1223866	14012	1216253	1217431	-1	Replication protein
									Chr 2	1209854	1223866	14012	1217760	1218275	-1	Phage repressor protein CII
									Chr 2	1209854	1223866	14012	1218390	1218602	-1	hypothetical protein
									Chr 2	1209854	1223866	14012	1218693	1219319	1	Repressor protein
									Chr 2	1209854	1223866	14012	1219610	1219792	1	hypothetical protein
									Chr 2	1209854	1223866	14012	1219851	1221404	1	Prophage Lp2 protein 4
									Chr 2	1209854	1223866	14012	1221435	1222322	-1	DNA-methyltransferase
									Chr 2	1209854	1223866	14012	1222322	1223866	-1	hypothetical protein
									Chr 2	1833845	1839283	5438	1833946	1834503	-1	putative transporter protein
									Chr 2	1833845	1839283	5438	1834500	1835564	-1	putative transporter protein
									Chr 2	1833845	1839283	5438	1835814	1836491	1	Oligogalacturonate-specific porin protein KdgM
									Chr 2	1833845	1839283	5438	1836507	1838735	1	Exopolygalacturonate lyase (EC 4.2.2.9)
									Chr 2	1833845	1839283	5438	1839036	1840808	1	sodium-solute symporter, putative
